# Supplementary material for: Crystal structure of bis­[octa­kis­(di­methyl sulfoxide-κO)­ytterbium(III)] penta­bromido­plumbate(II) tribromide di­methyl sulfoxide monosolvate: a ytterbium-doped lead halide perovskite precursor
Source: Acta Crystallogr E Crystallogr Commun. 2023 Mar 31;79(Pt 4):402–5. doi: 10.1107/S2056989023002852 (PMC10088316; doi:10.1107/S2056989023002852)
Supplement: Supplementary file 1 [file e-79-00402-sup1.cif]

##############################################################################
#                                                                            #
# This CIF contains the data in a paper accepted for publication in          #
# Acta Crystallographica Section E. It conforms to the requirements of       #
# Notes for Authors for Acta Crystallographica Section E, and has been       #
# peer reviewed under the auspices of the IUCr Commission on Journals.       #
#                                                                            #
# Full details of the Crystallographic Information File format               #
# are given in the paper "The Crystallographic Information File (CIF):       #
# a New Standard Archive File for Crystallography" by S. R. Hall, F. H.      #
# Allen and I. D. Brown [Acta Cryst. (1991), A47, 655-685].                  #
#                                                                            #
# The current version of the core CIF dictionary is obtainable from          #
# ftp://ftp.iucr.org/pub/cif_core.dic.                                       #
#                                                                            #
# Software is freely available for graphical display of the structure(s)     #
# in this CIF. For information consult the CIF software page                 #
# http://www.iucr.org/resources/cif/software.                                #
#                                                                            #
# This file may be used for bona fide research purposes within the           #
# scientific community so long as proper attribution is given to the journal # 
# article from which it was obtained.                                        #
#                                                                            #
##############################################################################
data_I
_audit_creation_method
;
Olex2 1.5
(compiled 2022.04.07 svn.rca3783a0 for OlexSys, GUI svn.r6498)
;
_journal_date_recd_electronic     2023-03-15
_journal_date_accepted     2023-03-24
_journal_name_full     'Acta Crystallographica, Section E'
_journal_year     2023
_journal_volume     79
_journal_issue      4
_journal_page_first     402
_journal_page_last     405
_journal_paper_category     GM
_journal_paper_doi     10.1107/S2056989023002852
_journal_coeditor_code     TX2065
_publ_contact_author_name     'Takumi Kinoshita'
_publ_contact_author_address
;
3-8-1, Komaba, Megro, Tokyo,
Japan
;
_publ_contact_author_email     'utkino@mail.ecc.u-tokyo.ac.jp'
_publ_contact_author_fax     ?
_publ_contact_author_phone     '+81-3-5454-4354'
_publ_section_title
;
Crystal structure of
bis[octakis(dimethyl sulfoxide-\k<i>O</i>)ytterbium(III)]
pentabromidoplumbate(II) tribromide
dimethyl sulfoxide monosolvate:
a ytterbium-doped lead halide perovskite precursor
;
loop_
    _publ_author_name
    _publ_author_footnote
    _publ_author_address
    'Kinoshita, Takumi' .
;
Graduate School of Arts and Sciences, The University of Tokyo, 3-8-1 Komaba,
Meguro-ku, Tokyo, 153-8902,
Japan
;
    'Fukumoto, Kanna' .
;
Research Center for Advanced Science and Technology (RCAST), The University of
Tokyo 4-6-1, Komaba, Meguro-ku, Tokyo, 153-8904,
Japan
;
    'Segawa, Hiroshi' .
;
Graduate School of Arts and Sciences, The University of Tokyo, 3-8-1 Komaba,
Meguro-ku, Tokyo, 153-8902,
Japan
;
_publ_section_synopsis
;
A mixture of PbBr~2~ and YbBr~3~\\cdot<i>n</i>H~2~O in a dimethyl sulfoxide
(DMSO) solution yielded single crystals of a lead halide perovskite precursor
with ytterbium,
bis[octakis(dimethyl sulfoxide)ytterbium(III)]pentabromoplumbate(II) tribromide
with dimethyl sulfoxide as co-crystallite. These single crystals react with a
caesium chloride solution, exhibiting near-infrared (NIR) luminescence by
visible photoexcitation, suggesting the formation of Yb^3+^-doped lead halide
perovskites
;
_chemical_name_systematic
;
Bis[octakis(dimethyl sulfoxide-\k<i>O</i>)ytterbium(III)]
pentabromidoplumbate(II) tribromide dimethyl sulfoxide monosolvate
;
_chemical_name_common     ?
_chemical_formula_moiety
                'C16 H48 O8 S8 Yb 3+, 0.5(Br5 Pb 3-), 1.5(Br -), 0.5(C2 H6 O S)'
_chemical_formula_sum     'C17 H51 Br4 O8.50 Pb0.50 S8.50 Yb'
_chemical_formula_iupac     '[Yb (C2 H6 O S)8] [Pb Br5]0.5 Br1.5,  0.5C2 H6 O S'
_chemical_formula_weight     1260.36
_chemical_melting_point     ?
_space_group_crystal_system     tetragonal
_space_group_name_H-M_alt     'P 4/n c c'
_space_group_name_Hall     '-P 4a 2ac'
loop_
    _space_group_symop_operation_xyz
    'x, y, z'
    '-x+1/2, -y+1/2, z'
    '-y+1/2, x, z'
    'y, -x+1/2, z'
    '-x, y+1/2, -z+1/2'
    'x+1/2, -y, -z+1/2'
    'y+1/2, x+1/2, -z+1/2'
    '-y, -x, -z+1/2'
    '-x, -y, -z'
    'x-1/2, y-1/2, -z'
    'y-1/2, -x, -z'
    '-y, x-1/2, -z'
    'x, -y-1/2, z-1/2'
    '-x-1/2, y, z-1/2'
    '-y-1/2, -x-1/2, z-1/2'
    'y, x, z-1/2'
_cell_length_a     14.3940(2)
_cell_length_b     14.3940(2)
_cell_length_c     40.6538(8)
_cell_angle_alpha     90
_cell_angle_beta     90
_cell_angle_gamma     90
_cell_volume     8422.9(3)
_cell_formula_units_Z     8
_cell_measurement_reflns_used     8591
_cell_measurement_theta_min     4.3630
_cell_measurement_theta_max     74.7200
_cell_measurement_temperature     93.15
_exptl_crystal_description     plate
_exptl_crystal_colour     colourless
_exptl_crystal_size_max     0.499
_exptl_crystal_size_mid     0.36
_exptl_crystal_size_min     0.041
_exptl_crystal_density_diffrn     1.988
_exptl_crystal_density_meas     ?
_exptl_crystal_density_method     ?
_exptl_crystal_F_000     4864
loop_
    _exptl_crystal_face_index_h
    _exptl_crystal_face_index_k
    _exptl_crystal_face_index_l
    _exptl_crystal_face_perp_dist
    0 0 -1 0.0205
    0 0 1 0.0205
    4 8 -2 0.1589
    7 6 -2 0.1709
    8 -4 0 0.2780
    4 -9 1 0.2046
    1 -9 2 0.1759
    -4 -9 2 0.2186
    -9 2 0 0.1821
    -6 7 -1 0.1420
_exptl_absorpt_coefficient_mu     16.573
_exptl_absorpt_correction_type     multi-scan
_exptl_absorpt_process_details
;
(CrysAlisPro; Rigaku OD, 2019)
;
_exptl_absorpt_correction_T_min     0.19483
_exptl_absorpt_correction_T_max     1.00000
_diffrn_ambient_temperature     93.15
_diffrn_source     ?
_diffrn_radiation_type     CuK\a
_diffrn_radiation_wavelength     1.54184
_diffrn_measurement_device_type     'XtaLAB Synergy, Dualflex, HyPix'
_diffrn_measurement_device     'four-circle diffractometer'
_diffrn_measurement_method     '\w scans'
_diffrn_detector_area_resol_mean     10.0000
_diffrn_reflns_number     23286
_diffrn_reflns_av_R_equivalents     0.1081
_diffrn_reflns_av_unetI/netI     0.0676
_diffrn_reflns_theta_min     2.174
_diffrn_reflns_theta_max     74.923
_diffrn_reflns_theta_full     67.684
_diffrn_measured_fraction_theta_max     0.984
_diffrn_measured_fraction_theta_full     0.998
_diffrn_reflns_limit_h_min     -16
_diffrn_reflns_limit_h_max     17
_diffrn_reflns_limit_k_min     -12
_diffrn_reflns_limit_k_max     17
_diffrn_reflns_limit_l_min     -35
_diffrn_reflns_limit_l_max     50
_refine_special_details     ?
_reflns_number_total     4274
_reflns_number_gt     3579
_reflns_threshold_expression     'I > 2\s(I)'
_refine_ls_structure_factor_coef     Fsqd
_refine_ls_matrix_type     full
_refine_ls_R_factor_all     0.0883
_refine_ls_R_factor_gt     0.0803
_refine_ls_wR_factor_gt     0.2103
_refine_ls_wR_factor_ref     0.2253
_refine_ls_goodness_of_fit_ref     1.081
_refine_ls_restrained_S_all     1.081
_refine_ls_number_reflns     4274
_refine_ls_number_parameters     203
_refine_ls_number_restraints     0
_refine_ls_hydrogen_treatment     constr
_refine_ls_weighting_scheme     calc
_refine_ls_weighting_details
             'w=1/[\s^2^(Fo^2^)+(0.1520P)^2^+25.6573P] where P=(Fo^2^+2Fc^2^)/3'
_atom_sites_solution_hydrogens     geom
_atom_sites_solution_primary     ?
_atom_sites_solution_secondary     ?
_refine_ls_shift/su_max     0.001
_refine_ls_shift/su_mean     0.000
_refine_diff_density_max     8.973
_refine_diff_density_min     -1.779
_refine_ls_extinction_method     none
_refine_ls_extinction_coef     .
loop_
    _atom_type_symbol
    _atom_type_description
    _atom_type_scat_dispersion_real
    _atom_type_scat_dispersion_imag
    _atom_type_scat_source
    'C' 'C' 0.0181 0.0091
                         'International Tables Vol C Tables 4.2.6.8 and 6.1.1.4'
    'H' 'H' 0.0000 0.0000
                         'International Tables Vol C Tables 4.2.6.8 and 6.1.1.4'
    'Br' 'Br' -0.6763 1.2805
                         'International Tables Vol C Tables 4.2.6.8 and 6.1.1.4'
    'O' 'O' 0.0492 0.0322
                         'International Tables Vol C Tables 4.2.6.8 and 6.1.1.4'
    'Pb' 'Pb' -4.0753 8.5060
                         'International Tables Vol C Tables 4.2.6.8 and 6.1.1.4'
    'S' 'S' 0.3331 0.5567
                         'International Tables Vol C Tables 4.2.6.8 and 6.1.1.4'
    'Yb' 'Yb' -7.2108 4.4329
                         'International Tables Vol C Tables 4.2.6.8 and 6.1.1.4'
_computing_data_collection
;
CrysAlisPro 1.171.40.43a (Rigaku OD, 2019)
;
_computing_cell_refinement
;
CrysAlisPro 1.171.40.43a (Rigaku OD, 2019)
;
_computing_data_reduction
;
CrysAlisPro 1.171.40.43a (Rigaku OD, 2019)
;
_computing_structure_solution
;
<i>olex2.solve</i> (Bourhis <i>et al.</i>,  2015)
;
_computing_structure_refinement
;
<i>SHELXL2018/3</i> (Sheldrick, 2015)
;
_computing_molecular_graphics
;
Olex2 1.5 (Dolomanov <i>et al.</i>,  2009)
;
_computing_publication_material
;
Olex2 1.5 (Dolomanov <i>et al.</i>,  2009)
;
loop_
    _atom_site_type_symbol
    _atom_site_label
    _atom_site_fract_x
    _atom_site_fract_y
    _atom_site_fract_z
    _atom_site_U_iso_or_equiv
    _atom_site_adp_type
    _atom_site_calc_flag
    _atom_site_occupancy
    _atom_site_disorder_assembly
    _atom_site_disorder_group
    Pb Pb1 0.250000 0.250000 0.50704(2) 0.0340(3) Uani d 1 . .
    Yb Yb1 0.750000 0.250000 0.37362(2) 0.0190(3) Uani d 1 . .
    Br Br1 0.43356(6) 0.34068(6) 0.49553(2) 0.0349(3) Uani d 1 . .
    Br Br3 0.250000 0.250000 0.34023(5) 0.0559(6) Uani d 1 . .
    Br Br4 0.49813(6) 0.50187(6) 0.250000 0.0608(7) Uani d 1 . .
    S S4 0.54958(13) 0.14251(13) 0.40874(5) 0.0303(4) Uani d 1 . .
    S S3 0.53965(14) 0.27929(16) 0.33522(5) 0.0345(5) Uani d 1 . .
    S S2 0.76666(17) 0.46366(15) 0.33661(5) 0.0377(5) Uani d 1 . .
    S S1 0.64007(15) 0.41439(19) 0.42370(6) 0.0500(7) Uani d 1 . .
    O O3 0.6392(4) 0.3125(4) 0.33952(15) 0.0344(12) Uani d 1 . .
    O O1 0.7248(4) 0.3778(4) 0.40597(15) 0.0356(12) Uani d 1 . .
    O O4 0.6108(4) 0.2258(4) 0.40211(14) 0.0284(11) Uani d 1 . .
    O O2 0.8176(4) 0.3738(4) 0.34489(14) 0.0314(12) Uani d 1 . .
    C C7 0.4353(5) 0.1886(7) 0.4131(2) 0.0363(18) Uani d 1 . .
    H H7A 0.435947 0.238849 0.429408 0.055 Uiso calc 1 . .
    H H7B 0.393082 0.139411 0.420479 0.055 Uiso calc 1 . .
    H H7C 0.414022 0.212997 0.391917 0.055 Uiso calc 1 . .
    C C4 0.7484(6) 0.4587(9) 0.2931(3) 0.048(3) Uani d 1 . .
    H H4A 0.807678 0.446497 0.281992 0.071 Uiso calc 1 . .
    H H4B 0.723157 0.518084 0.285400 0.071 Uiso calc 1 . .
    H H4C 0.704475 0.408721 0.287950 0.071 Uiso calc 1 . .
    O O5 0.750000 0.750000 0.3018(5) 0.100(9) Uani d 1 . .
    C C8 0.5663(7) 0.1162(8) 0.4512(3) 0.050(2) Uani d 1 . .
    H H8A 0.628770 0.090851 0.454460 0.075 Uiso calc 1 . .
    H H8B 0.520014 0.070349 0.458222 0.075 Uiso calc 1 . .
    H H8C 0.559160 0.173003 0.464263 0.075 Uiso calc 1 . .
    C C5 0.4723(7) 0.3819(8) 0.3353(3) 0.052(3) Uani d 1 . .
    H H5A 0.476672 0.411699 0.356951 0.078 Uiso calc 1 . .
    H H5B 0.407268 0.366359 0.330720 0.078 Uiso calc 1 . .
    H H5C 0.495481 0.424428 0.318416 0.078 Uiso calc 1 . .
    C C6 0.5276(11) 0.2517(8) 0.2925(3) 0.060(3) Uani d 1 . .
    H H6A 0.532561 0.308699 0.279429 0.090 Uiso calc 1 . .
    H H6B 0.466864 0.222907 0.288694 0.090 Uiso calc 1 . .
    H H6C 0.576829 0.208406 0.285983 0.090 Uiso calc 1 . .
    C C3 0.8528(10) 0.5533(7) 0.3366(3) 0.065(4) Uani d 1 . .
    H H3A 0.888786 0.550183 0.357047 0.097 Uiso calc 1 . .
    H H3B 0.822330 0.614034 0.335028 0.097 Uiso calc 1 . .
    H H3C 0.894404 0.544800 0.317779 0.097 Uiso calc 1 . .
    C C1 0.6579(9) 0.3911(13) 0.4651(3) 0.080(5) Uani d 1 . .
    H H1A 0.659188 0.323712 0.468536 0.119 Uiso calc 1 . .
    H H1B 0.607311 0.418331 0.478018 0.119 Uiso calc 1 . .
    H H1C 0.717213 0.418025 0.472066 0.119 Uiso calc 1 . .
    C C2 0.6643(11) 0.5360(10) 0.4257(4) 0.095(6) Uani d 1 . .
    H H2A 0.731670 0.545755 0.425340 0.143 Uiso calc 1 . .
    H H2B 0.638504 0.561609 0.446075 0.143 Uiso calc 1 . .
    H H2C 0.636020 0.567247 0.406771 0.143 Uiso calc 1 . .
    S S5 0.7808(8) 0.7165(8) 0.2655(2) 0.0300(17) Uani d 0.25 A -1
    C C9 0.684(2) 0.686(2) 0.2475(5) 0.075(11) Uani d 0.5 A -1
    H H9A 0.697334 0.666771 0.224902 0.113 Uiso calc 0.5 A -1
    H H9B 0.641419 0.739136 0.247289 0.113 Uiso calc 0.5 A -1
    H H9C 0.655988 0.634559 0.259618 0.113 Uiso calc 0.5 A -1
    Br Br2 0.250000 0.250000 0.57625(11) 0.0958(12) Uani d 1 . .
loop_
    _atom_site_aniso_label
    _atom_site_aniso_U_11
    _atom_site_aniso_U_22
    _atom_site_aniso_U_33
    _atom_site_aniso_U_12
    _atom_site_aniso_U_13
    _atom_site_aniso_U_23
    Pb1 0.0241(3) 0.0241(3) 0.0539(5) 0.000 0.000 0.000
    Yb1 0.0228(3) 0.0217(3) 0.0124(4) -0.00053(15) 0.000 0.000
    Br1 0.0260(4) 0.0325(5) 0.0460(5) -0.0026(3) -0.0052(3) 0.0051(3)
    Br3 0.0723(10) 0.0723(10) 0.0233(10) 0.000 0.000 0.000
    Br4 0.0775(10) 0.0775(10) 0.0274(8) 0.0460(12) 0.0088(6) 0.0088(6)
    S4 0.0305(9) 0.0285(8) 0.0320(10) -0.0019(7) 0.0069(7) 0.0006(7)
    S3 0.0304(9) 0.0498(11) 0.0235(9) -0.0071(8) -0.0053(7) 0.0102(9)
    S2 0.0557(12) 0.0316(10) 0.0257(10) -0.0024(8) -0.0002(9) 0.0059(8)
    S1 0.0289(10) 0.0675(15) 0.0536(14) 0.0111(9) -0.0110(9) -0.0388(12)
    O3 0.027(3) 0.043(3) 0.033(3) -0.001(2) -0.006(2) 0.010(2)
    O1 0.042(3) 0.037(3) 0.028(3) 0.004(3) 0.002(3) -0.010(2)
    O4 0.026(3) 0.033(3) 0.025(3) -0.006(2) 0.003(2) 0.008(2)
    O2 0.037(3) 0.031(3) 0.026(3) -0.001(2) -0.001(2) 0.010(2)
    C7 0.021(3) 0.050(5) 0.038(4) -0.002(3) 0.004(3) 0.009(4)
    C4 0.044(5) 0.065(7) 0.035(5) 0.001(4) -0.013(4) 0.016(5)
    O5 0.137(14) 0.137(14) 0.026(9) 0.000 0.000 0.000
    C8 0.039(5) 0.069(6) 0.041(5) -0.005(4) 0.005(4) 0.027(5)
    C5 0.041(5) 0.068(7) 0.048(6) 0.020(5) 0.010(4) 0.011(5)
    C6 0.088(9) 0.063(7) 0.030(5) -0.009(5) -0.015(6) -0.008(4)
    C3 0.099(9) 0.042(5) 0.053(6) -0.036(6) -0.018(6) 0.013(5)
    C1 0.067(7) 0.139(13) 0.033(5) -0.054(8) 0.013(5) -0.018(7)
    C2 0.088(10) 0.074(9) 0.124(13) 0.039(8) -0.033(9) -0.066(9)
    S5 0.030(7) 0.026(7) 0.034(4) 0.008(2) -0.006(3) 0.005(3)
    C9 0.10(2) 0.11(2) 0.018(9) -0.06(2) 0.002(10) -0.030(11)
    Br2 0.1033(18) 0.1033(18) 0.081(3) 0.000 0.000 0.000
_geom_special_details
;
 All esds (except the esd in the dihedral angle between two l.s. planes)
 are estimated using the full covariance matrix.  The cell esds are taken
 into account individually in the estimation of esds in distances, angles
 and torsion angles; correlations between esds in cell parameters are only
 used when they are defined by crystal symmetry.  An approximate (isotropic)
 treatment of cell esds is used for estimating esds involving l.s. planes.
;
loop_
    _geom_bond_atom_site_label_1
    _geom_bond_atom_site_label_2
    _geom_bond_site_symmetry_2
    _geom_bond_distance
    _geom_bond_publ_flag
    Pb1 Br1 . 2.9839(9) ?
    Pb1 Br1 4 2.9840(9) ?
    Pb1 Br1 3 2.9840(9) ?
    Pb1 Br1 2 2.9840(9) ?
    Pb1 Br2 . 2.814(4) ?
    Yb1 S3 2_655 3.4324(19) ?
    Yb1 S3 . 3.4325(19) ?
    Yb1 S2 2_655 3.432(2) ?
    Yb1 S2 . 3.432(2) ?
    Yb1 O3 . 2.297(5) ?
    Yb1 O3 2_655 2.297(5) ?
    Yb1 O1 . 2.290(6) ?
    Yb1 O1 2_655 2.290(6) ?
    Yb1 O4 . 2.341(5) ?
    Yb1 O4 2_655 2.341(5) ?
    Yb1 O2 2_655 2.342(5) ?
    Yb1 O2 . 2.342(5) ?
    S4 O4 . 1.512(6) ?
    S4 C7 . 1.783(8) ?
    S4 C8 . 1.784(10) ?
    S3 O3 . 1.521(6) ?
    S3 C5 . 1.767(10) ?
    S3 C6 . 1.790(11) ?
    S2 O2 . 1.525(6) ?
    S2 C4 . 1.792(11) ?
    S2 C3 . 1.789(10) ?
    S1 O1 . 1.511(6) ?
    S1 C1 . 1.734(13) ?
    S1 C2 . 1.786(15) ?
    C7 H7A . 0.9800 ?
    C7 H7B . 0.9800 ?
    C7 H7C . 0.9800 ?
    C4 H4A . 0.9800 ?
    C4 H4B . 0.9800 ?
    C4 H4C . 0.9800 ?
    O5 S5 . 1.616(18) ?
    C8 H8A . 0.9800 ?
    C8 H8B . 0.9800 ?
    C8 H8C . 0.9800 ?
    C5 H5A . 0.9800 ?
    C5 H5B . 0.9800 ?
    C5 H5C . 0.9800 ?
    C6 H6A . 0.9800 ?
    C6 H6B . 0.9800 ?
    C6 H6C . 0.9800 ?
    C3 H3A . 0.9800 ?
    C3 H3B . 0.9800 ?
    C3 H3C . 0.9800 ?
    C1 H1A . 0.9800 ?
    C1 H1B . 0.9800 ?
    C1 H1C . 0.9800 ?
    C2 H2A . 0.9800 ?
    C2 H2B . 0.9800 ?
    C2 H2C . 0.9800 ?
    S5 C9 . 1.63(3) ?
    C9 H9A . 0.9800 ?
    C9 H9B . 0.9800 ?
    C9 H9C . 0.9800 ?
loop_
    _geom_angle_atom_site_label_1
    _geom_angle_atom_site_label_2
    _geom_angle_atom_site_label_3
    _geom_angle_site_symmetry_1
    _geom_angle_site_symmetry_3
    _geom_angle
    _geom_angle_publ_flag
    Br1 Pb1 Br1 . 2 161.96(5) ?
    Br1 Pb1 Br1 4 3 161.96(5) ?
    Br1 Pb1 Br1 . 4 88.591(8) ?
    Br1 Pb1 Br1 2 3 88.591(8) ?
    Br1 Pb1 Br1 . 3 88.591(8) ?
    Br1 Pb1 Br1 2 4 88.591(8) ?
    Br2 Pb1 Br1 . 3 99.02(3) ?
    Br2 Pb1 Br1 . . 99.02(3) ?
    Br2 Pb1 Br1 . 2 99.02(3) ?
    Br2 Pb1 Br1 . 4 99.02(3) ?
    S3 Yb1 S3 2_655 . 125.90(7) ?
    S2 Yb1 S3 . 2_655 81.32(5) ?
    S2 Yb1 S3 2_655 2_655 75.66(5) ?
    S2 Yb1 S3 . . 75.66(5) ?
    S2 Yb1 S3 2_655 . 81.32(5) ?
    S2 Yb1 S2 . 2_655 128.01(8) ?
    O3 Yb1 S3 2_655 . 112.72(15) ?
    O3 Yb1 S3 . 2_655 112.72(15) ?
    O3 Yb1 S3 2_655 2_655 20.75(15) ?
    O3 Yb1 S3 . . 20.74(15) ?
    O3 Yb1 S2 2_655 . 92.18(16) ?
    O3 Yb1 S2 . . 55.45(15) ?
    O3 Yb1 S2 2_655 2_655 55.45(15) ?
    O3 Yb1 S2 . 2_655 92.18(16) ?
    O3 Yb1 O3 2_655 . 105.8(3) ?
    O3 Yb1 O4 . 2_655 146.6(2) ?
    O3 Yb1 O4 . . 76.3(2) ?
    O3 Yb1 O4 2_655 2_655 76.3(2) ?
    O3 Yb1 O4 2_655 . 146.6(2) ?
    O3 Yb1 O2 . . 71.92(18) ?
    O3 Yb1 O2 2_655 2_655 71.92(18) ?
    O3 Yb1 O2 2_655 . 73.06(19) ?
    O3 Yb1 O2 . 2_655 73.05(19) ?
    O1 Yb1 S3 . 2_655 119.98(17) ?
    O1 Yb1 S3 2_655 . 119.98(17) ?
    O1 Yb1 S3 . . 91.31(17) ?
    O1 Yb1 S3 2_655 2_655 91.31(17) ?
    O1 Yb1 S2 . 2_655 163.81(17) ?
    O1 Yb1 S2 2_655 2_655 62.82(16) ?
    O1 Yb1 S2 . . 62.82(16) ?
    O1 Yb1 S2 2_655 . 163.81(17) ?
    O1 Yb1 O3 . 2_655 140.5(2) ?
    O1 Yb1 O3 2_655 2_655 85.5(2) ?
    O1 Yb1 O3 . . 85.5(2) ?
    O1 Yb1 O3 2_655 . 140.5(2) ?
    O1 Yb1 O1 2_655 . 109.9(3) ?
    O1 Yb1 O4 2_655 . 74.4(2) ?
    O1 Yb1 O4 2_655 2_655 72.5(2) ?
    O1 Yb1 O4 . . 72.5(2) ?
    O1 Yb1 O4 . 2_655 74.4(2) ?
    O1 Yb1 O2 2_655 2_655 75.0(2) ?
    O1 Yb1 O2 2_655 . 146.2(2) ?
    O1 Yb1 O2 . . 75.0(2) ?
    O1 Yb1 O2 . 2_655 146.2(2) ?
    O4 Yb1 S3 2_655 2_655 59.21(14) ?
    O4 Yb1 S3 2_655 . 164.14(15) ?
    O4 Yb1 S3 . . 59.21(14) ?
    O4 Yb1 S3 . 2_655 164.14(15) ?
    O4 Yb1 S2 2_655 . 91.35(15) ?
    O4 Yb1 S2 2_655 2_655 114.21(15) ?
    O4 Yb1 S2 . 2_655 91.35(15) ?
    O4 Yb1 S2 . . 114.22(15) ?
    O4 Yb1 O4 2_655 . 120.7(3) ?
    O4 Yb1 O2 2_655 2_655 135.7(2) ?
    O4 Yb1 O2 . . 135.7(2) ?
    O4 Yb1 O2 2_655 . 77.2(2) ?
    O4 Yb1 O2 . 2_655 77.2(2) ?
    O2 Yb1 S3 2_655 2_655 92.66(14) ?
    O2 Yb1 S3 . 2_655 60.01(15) ?
    O2 Yb1 S3 . . 92.66(14) ?
    O2 Yb1 S3 2_655 . 60.00(15) ?
    O2 Yb1 S2 . 2_655 119.48(15) ?
    O2 Yb1 S2 2_655 2_655 21.68(15) ?
    O2 Yb1 S2 2_655 . 119.48(15) ?
    O2 Yb1 S2 . . 21.68(15) ?
    O2 Yb1 O2 . 2_655 120.2(3) ?
    O4 S4 C7 . . 105.1(4) ?
    O4 S4 C8 . . 105.2(4) ?
    C7 S4 C8 . . 96.1(4) ?
    O3 S3 Yb1 . . 32.3(2) ?
    O3 S3 C5 . . 104.7(5) ?
    O3 S3 C6 . . 105.8(6) ?
    C5 S3 Yb1 . . 125.8(4) ?
    C5 S3 C6 . . 97.8(6) ?
    C6 S3 Yb1 . . 120.0(5) ?
    O2 S2 Yb1 . . 34.6(2) ?
    O2 S2 C4 . . 104.8(5) ?
    O2 S2 C3 . . 106.2(5) ?
    C4 S2 Yb1 . . 112.8(4) ?
    C3 S2 Yb1 . . 134.0(4) ?
    C3 S2 C4 . . 97.5(5) ?
    O1 S1 C1 . . 106.0(6) ?
    O1 S1 C2 . . 101.9(6) ?
    C1 S1 C2 . . 96.7(8) ?
    S3 O3 Yb1 . . 126.9(3) ?
    S1 O1 Yb1 . . 133.0(4) ?
    S4 O4 Yb1 . . 134.8(4) ?
    S2 O2 Yb1 . . 123.8(3) ?
    S4 C7 H7A . . 109.5 ?
    S4 C7 H7B . . 109.5 ?
    S4 C7 H7C . . 109.5 ?
    H7A C7 H7B . . 109.5 ?
    H7A C7 H7C . . 109.5 ?
    H7B C7 H7C . . 109.5 ?
    S2 C4 H4A . . 109.5 ?
    S2 C4 H4B . . 109.5 ?
    S2 C4 H4C . . 109.5 ?
    H4A C4 H4B . . 109.5 ?
    H4A C4 H4C . . 109.5 ?
    H4B C4 H4C . . 109.5 ?
    S4 C8 H8A . . 109.5 ?
    S4 C8 H8B . . 109.5 ?
    S4 C8 H8C . . 109.5 ?
    H8A C8 H8B . . 109.5 ?
    H8A C8 H8C . . 109.5 ?
    H8B C8 H8C . . 109.5 ?
    S3 C5 H5A . . 109.5 ?
    S3 C5 H5B . . 109.5 ?
    S3 C5 H5C . . 109.5 ?
    H5A C5 H5B . . 109.5 ?
    H5A C5 H5C . . 109.5 ?
    H5B C5 H5C . . 109.5 ?
    S3 C6 H6A . . 109.5 ?
    S3 C6 H6B . . 109.5 ?
    S3 C6 H6C . . 109.5 ?
    H6A C6 H6B . . 109.5 ?
    H6A C6 H6C . . 109.5 ?
    H6B C6 H6C . . 109.5 ?
    S2 C3 H3A . . 109.5 ?
    S2 C3 H3B . . 109.5 ?
    S2 C3 H3C . . 109.5 ?
    H3A C3 H3B . . 109.5 ?
    H3A C3 H3C . . 109.5 ?
    H3B C3 H3C . . 109.5 ?
    S1 C1 H1A . . 109.5 ?
    S1 C1 H1B . . 109.5 ?
    S1 C1 H1C . . 109.5 ?
    H1A C1 H1B . . 109.5 ?
    H1A C1 H1C . . 109.5 ?
    H1B C1 H1C . . 109.5 ?
    S1 C2 H2A . . 109.5 ?
    S1 C2 H2B . . 109.5 ?
    S1 C2 H2C . . 109.5 ?
    H2A C2 H2B . . 109.5 ?
    H2A C2 H2C . . 109.5 ?
    H2B C2 H2C . . 109.5 ?
    O5 S5 C9 . . 104.8(10) ?
    S5 C9 H9A . . 109.5 ?
    S5 C9 H9B . . 109.5 ?
    S5 C9 H9C . . 109.5 ?
    H9A C9 H9B . . 109.5 ?
    H9A C9 H9C . . 109.5 ?
    H9B C9 H9C . . 109.5 ?
loop_
    _geom_torsion_atom_site_label_1
    _geom_torsion_atom_site_label_2
    _geom_torsion_atom_site_label_3
    _geom_torsion_atom_site_label_4
    _geom_torsion_site_symmetry_1
    _geom_torsion_site_symmetry_2
    _geom_torsion_site_symmetry_3
    _geom_torsion_site_symmetry_4
    _geom_torsion
    _geom_torsion_publ_flag
    C7 S4 O4 Yb1 . . . . -151.3(5) ?
    C4 S2 O2 Yb1 . . . . -108.9(5) ?
    C8 S4 O4 Yb1 . . . . 107.9(5) ?
    C5 S3 O3 Yb1 . . . . 135.8(5) ?
    C6 S3 O3 Yb1 . . . . -121.5(5) ?
    C3 S2 O2 Yb1 . . . . 148.6(5) ?
    C1 S1 O1 Yb1 . . . . 105.7(6) ?
    C2 S1 O1 Yb1 . . . . -153.7(7) ?
_shelx_space_group_comment
;
The symmetry employed for this shelxl refinement is uniquely defined
by the following loop, which should always be used as a source of
symmetry information in preference to the above space-group names.
They are only intended as comments.
;
_shelx_estimated_absorpt_T_min     ?
_shelx_estimated_absorpt_T_max     ?
_shelx_hkl_file     {65d6eed2-0b0d-496a-b4ce-7c77bef3e3ea}
_shelx_hkl_checksum     85010
_shelx_res_file     {368ce11d-d53d-41b6-9f4d-abc5d8e2ff5e}
_shelx_res_checksum     70478
