# Supplementary material for: Crystal structure of bis­[octa­kis­(di­methyl sulfoxide-κO)­ytterbium(III)] penta­bromido­plumbate(II) tribromide di­methyl sulfoxide monosolvate: a ytterbium-doped lead halide perovskite precursor
Source: Acta Crystallogr E Crystallogr Commun. 2023 Mar 31;79(Pt 4):402–5. doi: 10.1107/S2056989023002852 (PMC10088316; doi:10.1107/S2056989023002852)
Supplement: Supplementary file 2 [file e-79-00402-Isup2.hkl]

data_I                                                                          
_shelx_title ' pbyb1_100k_a.res in P4/ncc'                                      
_shelx_refln_list_code          4                                               
_shelx_F_calc_maximum     1577.49                                               
_exptl_crystal_F_000      4864.00                                               
_reflns_d_resolution_high  0.7984                                               
                                                                                
loop_                                                                           
 _space_group_symop_operation_xyz                                               
 'x, y, z'                                                                      
 '-x+1/2, -y+1/2, z'                                                            
 '-y+1/2, x, z'                                                                 
 'y, -x+1/2, z'                                                                 
 '-x, y+1/2, -z+1/2'                                                            
 'x+1/2, -y, -z+1/2'                                                            
 'y+1/2, x+1/2, -z+1/2'                                                         
 '-y, -x, -z+1/2'                                                               
 '-x, -y, -z'                                                                   
 'x-1/2, y-1/2, -z'                                                             
 'y-1/2, -x, -z'                                                                
 '-y, x-1/2, -z'                                                                
 'x, -y-1/2, z-1/2'                                                             
 '-x-1/2, y, z-1/2'                                                             
 '-y-1/2, -x-1/2, z-1/2'                                                        
 'y, x, z-1/2'                                                                  
                                                                                
_cell_length_a    14.3940                                                       
_cell_length_b    14.3940                                                       
_cell_length_c    40.6538                                                       
_cell_angle_alpha  90.000                                                       
_cell_angle_beta   90.000                                                       
_cell_angle_gamma  90.000                                                       
                                                                                
_shelx_F_squared_multiplier     1.000                                           
                                                                                
loop_                                                                           
 _refln_index_h                                                                 
 _refln_index_k                                                                 
 _refln_index_l                                                                 
 _refln_F_squared_calc                                                          
 _refln_F_squared_meas                                                          
 _refln_F_squared_sigma                                                         
 _refln_observed_status                                                         
   1   1   0      49362.74      92808.41      8776.29 o                         
   0   2   0     641165.06     592058.69     55493.43 o                         
   1   3   0      65205.70     101579.34      7041.65 o                         
   3   3   0     216247.88     341954.44     32331.29 o                         
   2   4   0     632217.62     867188.44     58190.66 o                         
   4   4   0    1306451.75    1765635.00    165809.02 o                         
   1   5   0       1387.36       1887.49       229.58 o                         
   3   5   0      13352.99      21602.35      1946.88 o                         
   5   5   0     137063.31     194336.59     18460.97 o                         
   0   6   0     506572.03     629553.75     59309.16 o                         
   2   6   0    1190812.38    1506624.50     78954.27 o                         
   4   6   0     254433.41     357426.72     19648.07 o                         
   6   6   0     161630.27     159223.64     12494.53 o                         
   1   7   0       1613.03       1105.24       376.37 o                         
   3   7   0      93697.68     134801.59      9960.84 o                         
   5   7   0      15555.78      15907.59      1154.87 o                         
   7   7   0      34338.39      38984.73      3829.14 o                         
   0   8   0     413548.38     491449.75     32631.28 o                         
   2   8   0     106663.83     132957.06      6226.21 o                         
   4   8   0     858921.12    1062835.12     66462.76 o                         
   6   8   0     387653.56     432439.62     23152.93 o                         
   8   8   0     193422.17     224333.27     14890.34 o                         
   1   9   0      53321.94      67359.41      3842.28 o                         
   3   9   0      15927.29      21800.66      1156.35 o                         
   5   9   0      11352.29      12654.58       911.83 o                         
   7   9   0        365.98        734.94       198.65 o                         
   9   9   0        107.68        604.23       185.50 o                         
   0  10   0     717874.69     982464.12     52807.07 o                         
   2  10   0     305765.84     387373.78     12128.03 o                         
   4  10   0     152129.02     178678.19      6956.42 o                         
   6  10   0     309847.56     355095.84     15033.51 o                         
   8  10   0      40631.37      47407.74      2279.61 o                         
  10  10   0     225726.27     268537.81     30180.03 o                         
   1  11   0      27533.59      36321.97      1348.38 o                         
   3  11   0         68.88        307.35       130.41 o                         
   5  11   0       1682.29       2311.43       253.53 o                         
   7  11   0       3927.58       3815.38       343.51 o                         
   9  11   0       9031.87      12157.45       888.86 o                         
  11  11   0      17435.96      23629.87      2365.04 o                         
   0  12   0     155041.70     222563.77     10503.74 o                         
   2  12   0      37260.72      48339.75      1961.04 o                         
   4  12   0     119952.48     143195.44      6875.58 o                         
   6  12   0      82341.31     100903.83      5532.19 o                         
   8  12   0      77178.60      95493.09      5201.89 o                         
  10  12   0      73673.58     103654.65      6972.68 o                         
  12  12   0      80643.53     115173.20     10882.75 o                         
   1  13   0       1604.48       2775.86       308.42 o                         
   3  13   0      25016.45      31248.74      1458.78 o                         
   5  13   0      10260.60      13697.42       998.16 o                         
   7  13   0       1966.73       2856.23       286.21 o                         
   9  13   0       2964.53       5124.30       382.63 o                         
  11  13   0       3914.69       4707.50       471.03 o                         
   0  14   0      39435.75      56504.53      3211.78 o                         
   2  14   0     186909.91     242330.98     10125.06 o                         
   4  14   0     136010.72     190408.44     10402.22 o                         
   6  14   0     138487.88     179130.94      9766.15 o                         
   8  14   0      98612.23     131338.73      7161.92 o                         
  10  14   0      45127.13      64381.26      4293.52 o                         
   1  15   0      10296.33      14799.39       993.49 o                         
   3  15   0       4582.67       6090.65       617.81 o                         
   5  15   0       3208.44       4852.99       353.01 o                         
   7  15   0       2899.32       4355.99       486.95 o                         
   9  15   0       2422.63       3695.18       300.87 o                         
   0  16   0      58849.09      72200.60      6953.59 o                         
   2  16   0      76747.11      97342.52      6490.09 o                         
   4  16   0      33169.60      40055.66      2730.85 o                         
   6  16   0       5517.42       5772.13       533.35 o                         
   1  17   0        175.42        572.14       143.90 o                         
   3  17   0        929.89       1083.11       217.16 o                         
   5  17   0       7409.99       8473.27      2076.95 o                         
   1   2   1        134.20        129.29        63.29 o                         
   1   3   1       1427.99       2546.45       236.15 o                         
   2   3   1       2581.55       3343.83       201.94 o                         
   1   4   1        504.33        510.32       158.97 o                         
   2   4   1     237376.30     334921.25     15810.83 o                         
   3   4   1         84.29        376.31       168.34 o                         
   1   5   1       6433.02       7325.18       365.39 o                         
   2   5   1       1351.81       2351.47       346.85 o                         
   3   5   1       2382.96       2808.65       299.38 o                         
   4   5   1         11.47         53.86       177.98 o                         
   1   6   1        652.12       1307.43       265.60 o                         
   2   6   1      92810.66     115091.87      4242.29 o                         
   3   6   1       1104.99       1737.86       464.41 o                         
   4   6   1      28446.90      35004.61      1706.33 o                         
   5   6   1       3267.56       3354.24       306.71 o                         
   1   7   1         39.93        116.54       229.95 o                         
   2   7   1        214.17        380.07       173.13 o                         
   3   7   1      10740.81      12474.52       674.12 o                         
   4   7   1       2130.91       2463.87       304.64 o                         
   5   7   1         11.66        865.34       103.28 o                         
   6   7   1       2634.39       3049.18       285.29 o                         
   1   8   1       3682.60       4430.03       239.57 o                         
   2   8   1      50371.98      58213.14      1988.71 o                         
   3   8   1        266.08        304.46       107.25 o                         
   4   8   1      23732.91      27852.94      1045.02 o                         
   5   8   1         24.36        107.03        93.56 o                         
   6   8   1      41402.58      42738.34      2410.53 o                         
   7   8   1       5103.54       4968.50       417.95 o                         
   1   9   1       2342.75       3899.99       286.84 o                         
   2   9   1       1307.67       1368.49       147.59 o                         
   3   9   1       2864.39       2923.84       197.07 o                         
   4   9   1         14.98         85.33       109.84 o                         
   5   9   1      29820.28      27680.06      1619.58 o                         
   6   9   1       1925.34       1877.83       178.33 o                         
   7   9   1       7534.55       9194.02       699.37 o                         
   8   9   1        551.58        374.21       116.49 o                         
   1  10   1        320.42        304.16       105.62 o                         
   2  10   1      27499.51      34278.76       825.57 o                         
   3  10   1         49.01         71.17        85.20 o                         
   4  10   1      20026.32      26265.69       811.30 o                         
   5  10   1        226.52        244.04       123.54 o                         
   6  10   1      14275.79      18975.46       946.77 o                         
   7  10   1        925.88       1042.30       168.90 o                         
   8  10   1       4922.98       6747.59       319.65 o                         
   9  10   1         84.67         41.82       106.50 o                         
   1  11   1       5973.50       8023.65       316.97 o                         
   2  11   1        397.46        530.08       111.75 o                         
   3  11   1       3967.99       5352.57       230.63 o                         
   4  11   1          1.25       -129.30       133.38 o                         
   5  11   1       1193.54       2427.55       182.89 o                         
   6  11   1       1381.11       1380.95       163.04 o                         
   7  11   1       1483.22       1569.72       179.40 o                         
   8  11   1       2665.19       2779.05       217.84 o                         
   9  11   1        895.52       1403.35       157.92 o                         
  10  11   1          0.26       -125.91       125.91 o                         
   1  12   1         21.71        151.59       139.52 o                         
   2  12   1        157.80        560.41       147.08 o                         
   3  12   1        190.57        190.84       137.99 o                         
   4  12   1      26295.93      37295.03      1242.82 o                         
   5  12   1          8.49        196.84       151.12 o                         
   6  12   1       2929.65       4609.06       685.86 o                         
   7  12   1        341.44        440.23       150.27 o                         
   8  12   1      17507.54      20916.21      1052.02 o                         
   9  12   1        730.49       1070.46       138.88 o                         
  10  12   1        251.82        677.59       147.46 o                         
  11  12   1       1005.60       1291.77       147.27 o                         
   1  13   1        213.83        634.25       172.99 o                         
   2  13   1        186.45        396.00       145.76 o                         
   3  13   1       9235.51      12877.06       491.46 o                         
   4  13   1        330.25        397.44       166.18 o                         
   5  13   1        186.03        670.29       193.56 o                         
   6  13   1        932.35       1594.26       184.02 o                         
   7  13   1      15410.77      18041.74       828.43 o                         
   8  13   1          9.54         45.38       132.10 o                         
   9  13   1         32.63        133.94       107.75 o                         
  10  13   1        124.13        196.34       100.76 o                         
  11  13   1         68.38        133.86        81.55 o                         
  12  13   1        363.02        287.53        59.78 o                         
   1  14   1          5.15        -47.10       157.06 o                         
   2  14   1      10743.97      15464.14       627.21 o                         
   3  14   1        501.23       1022.79       188.26 o                         
   4  14   1        800.82       2323.55       456.52 o                         
   5  14   1        196.21        244.63       135.82 o                         
   6  14   1         81.12        991.17       193.41 o                         
   7  14   1        112.65        116.12       116.90 o                         
   8  14   1         91.03        332.34       108.56 o                         
   9  14   1        577.99        596.31       105.27 o                         
  10  14   1       2481.90       3339.34       205.64 o                         
  11  14   1        162.35        210.22        89.67 o                         
   1  15   1      14998.65      18246.45       807.73 o                         
   2  15   1          3.56          9.71       152.84 o                         
   3  15   1        758.00       1089.64       172.96 o                         
   4  15   1         96.97         73.18       114.40 o                         
   5  15   1        306.77        716.83       123.58 o                         
   6  15   1         91.83         74.52        97.26 o                         
   7  15   1          4.39        106.49        90.01 o                         
   8  15   1         65.52        119.41        78.10 o                         
   9  15   1      15269.90      21029.55      1141.02 o                         
   1  16   1        103.10        126.21       149.96 o                         
   2  16   1        102.64       1097.12       263.47 o                         
   3  16   1        722.82        756.56       129.60 o                         
   4  16   1       1258.56       1484.43       157.33 o                         
   5  16   1         89.90        309.00       100.36 o                         
   6  16   1        237.93        364.17        83.09 o                         
   7  16   1         86.32        229.53        71.44 o                         
   1  17   1         97.10        271.08       106.80 o                         
   2  17   1       1103.71       1443.24       335.89 o                         
   3  17   1       1152.88       1491.62       173.91 o                         
   4  17   1         50.40        -46.22        83.27 o                         
   5  17   1          9.49         98.46        57.62 o                         
   0   0   2     202942.89      38105.09      3652.04 o                         
   0   1   2         86.36        112.64        78.87 o                         
   1   1   2     107222.47     170407.09     16076.95 o                         
   0   2   2     102274.36     142941.73     28281.44 o                         
   1   2   2       4624.71       7161.70       737.51 o                         
   2   2   2       6395.81       8257.77       805.45 o                         
   0   3   2       5746.52       6955.39      1375.23 o                         
   1   3   2      13377.72      16672.91       632.87 o                         
   2   3   2        335.61        509.76       104.98 o                         
   3   3   2       3436.71       3661.64       297.04 o                         
   0   4   2     289275.62     399728.88     19143.86 o                         
   1   4   2        445.43        477.21       182.15 o                         
   2   4   2     347761.72     476425.16     14786.38 o                         
   3   4   2       8040.28       9662.22       529.65 o                         
   4   4   2       1293.82       2630.50       505.26 o                         
   0   5   2       8399.91      11053.62       646.26 o                         
   1   5   2     187798.53     263466.75     10148.69 o                         
   2   5   2         12.59        123.98       200.44 o                         
   3   5   2     191359.80     259029.33     11000.98 o                         
   4   5   2        288.81        309.76       147.22 o                         
   5   5   2      27739.31      31707.12      2362.90 o                         
   0   6   2     141869.28     194429.83     12994.38 o                         
   1   6   2       1356.29       1801.69       208.61 o                         
   2   6   2     164347.00     200883.38     11370.34 o                         
   3   6   2        949.44       1014.90       294.97 o                         
   4   6   2      25782.75      36184.45      1753.90 o                         
   5   6   2       5157.25       4780.18       394.54 o                         
   6   6   2      34656.39      37533.30      2325.17 o                         
   0   7   2       7120.32      11599.57      1044.68 o                         
   1   7   2       1666.49       3020.37       373.93 o                         
   2   7   2        254.56        383.02       151.21 o                         
   3   7   2      43028.39      50759.34      2257.78 o                         
   4   7   2      12852.50      12612.41       602.58 o                         
   5   7   2      17948.42      20760.12       919.94 o                         
   6   7   2       6401.31       5498.27       428.79 o                         
   7   7   2      10090.73       9262.38      1056.34 o                         
   0   8   2       9660.22      14637.19       811.65 o                         
   1   8   2       2666.69       2991.75       191.05 o                         
   2   8   2      91807.74     108768.83      3593.16 o                         
   3   8   2        235.19        226.17       101.16 o                         
   4   8   2      29528.16      33629.87      1477.84 o                         
   5   8   2        157.04        169.75       117.90 o                         
   6   8   2     191590.44     206640.80      9408.05 o                         
   7   8   2        279.38        386.46       154.46 o                         
   8   8   2      14122.83      12845.64      1809.05 o                         
   0   9   2       9088.64      10927.52       659.42 o                         
   1   9   2      36696.70      48642.04      2002.51 o                         
   2   9   2          6.21         19.32       115.29 o                         
   3   9   2      73818.79      87562.44      2919.20 o                         
   4   9   2       5050.12       5399.48       465.32 o                         
   5   9   2      65157.24      65275.86      2883.00 o                         
   6   9   2       2476.04       2745.43       202.47 o                         
   7   9   2      45449.12      43958.69      2793.66 o                         
   8   9   2         13.04        147.24       122.58 o                         
   9   9   2       8628.27       9361.67       550.42 o                         
   0  10   2     180133.33     229001.23      7514.78 o                         
   1  10   2       4247.13       4844.52       207.47 o                         
   2  10   2        285.21       1224.81       106.70 o                         
   3  10   2       2403.60       2350.68       142.15 o                         
   4  10   2      14261.65      15129.13       488.49 o                         
   5  10   2       7395.11       7106.49       273.22 o                         
   6  10   2       7615.40       8918.47       417.25 o                         
   7  10   2          1.84        178.73       142.03 o                         
   8  10   2       6124.16       6844.86       357.31 o                         
   9  10   2         76.25        466.76       117.19 o                         
  10  10   2      14328.00      17866.91      1161.18 o                         
   0  11   2       3245.86       3505.61       249.61 o                         
   1  11   2      87827.89     110855.41      3183.38 o                         
   2  11   2        714.67       1103.48       125.26 o                         
   3  11   2       1011.72       1110.54       130.59 o                         
   4  11   2          8.29        276.82       108.31 o                         
   5  11   2      29206.82      34665.98      1240.65 o                         
   6  11   2        157.67        237.76       133.88 o                         
   7  11   2        255.91        610.52       152.97 o                         
   8  11   2        409.65        667.25       158.09 o                         
   9  11   2      15860.50      19735.58      1346.15 o                         
  10  11   2        170.18        334.71       106.50 o                         
  11  11   2      35869.00      52368.07      3553.16 o                         
   0  12   2      60563.23      78752.91      2888.19 o                         
   1  12   2        286.33        489.16       149.33 o                         
   2  12   2      43045.36      56598.82      1469.65 o                         
   3  12   2        187.64        135.85       138.03 o                         
   4  12   2       7936.43      10210.21       424.50 o                         
   5  12   2       4868.47       6172.37       337.66 o                         
   6  12   2      44177.11      53145.12      2092.84 o                         
   7  12   2        892.11       1309.58       170.66 o                         
   8  12   2        677.14       1228.12       164.14 o                         
   9  12   2         46.15         96.54        98.43 o                         
  10  12   2      32583.56      47670.55      3053.18 o                         
  11  12   2          4.60        -50.53        98.86 o                         
  12  12   2       4374.07       7006.49       533.40 o                         
   0  13   2        243.70        278.66       202.46 o                         
   1  13   2      12240.28      17197.80       649.50 o                         
   2  13   2       1037.61       1259.78       160.70 o                         
   3  13   2       6944.99       9761.90       474.57 o                         
   4  13   2       5147.96       6634.82       358.53 o                         
   5  13   2      47664.55      61515.54      2408.57 o                         
   6  13   2         59.12         -5.48       132.17 o                         
   7  13   2      30424.77      40045.88      1775.47 o                         
   8  13   2       1863.76       1919.74       190.71 o                         
   9  13   2       2392.30       3848.84       298.04 o                         
  10  13   2        275.44        510.79       107.00 o                         
  11  13   2       8463.96      11357.49      1149.44 o                         
  12  13   2        590.05        916.76       135.13 o                         
   0  14   2        212.65        891.73       224.32 o                         
   1  14   2          0.56       -156.13       188.56 o                         
   2  14   2       3351.37       5463.77       318.31 o                         
   3  14   2        664.06       1058.84       170.50 o                         
   4  14   2      36592.21      47909.13      2319.29 o                         
   5  14   2        689.95        945.46       145.74 o                         
   6  14   2       8473.14      10011.54       493.76 o                         
   7  14   2       2400.24       3185.59       332.88 o                         
   8  14   2      14412.04      20802.07       377.39 o                         
   9  14   2       1653.52       1865.96       189.64 o                         
  10  14   2        185.68        496.52        82.62 o                         
  11  14   2        515.10        931.62       124.99 o                         
   0  15   2       3133.21       5172.05      1332.86 o                         
   1  15   2      15461.37      22452.45      1270.09 o                         
   2  15   2        178.43        313.07       177.05 o                         
   3  15   2      17436.20      24210.99      1622.39 o                         
   4  15   2        290.53        306.89       131.46 o                         
   5  15   2      10656.10      14691.43       489.37 o                         
   6  15   2        280.19        702.30       127.25 o                         
   7  15   2       7833.01      11606.93       263.21 o                         
   8  15   2        656.51       1081.99       155.00 o                         
   9  15   2      11459.47      14182.57      1105.41 o                         
   0  16   2      11977.75      14994.45      1135.00 o                         
   1  16   2        210.19         98.30       145.83 o                         
   2  16   2      41481.92      55127.76      2866.68 o                         
   3  16   2        500.67        847.25       144.77 o                         
   4  16   2       4281.91       5891.91       538.96 o                         
   5  16   2         87.19         64.47        91.74 o                         
   6  16   2       1007.50       1471.79       126.17 o                         
   7  16   2         32.67         99.89        62.45 o                         
   8  16   2       7937.30      12773.82      1263.05 o                         
   0  17   2        751.84        372.94       239.50 o                         
   1  17   2      10183.36      11640.04      1067.62 o                         
   2  17   2        706.30        633.60       143.13 o                         
   3  17   2      16289.06      19494.18      1990.23 o                         
   4  17   2         61.03        320.69        94.97 o                         
   5  17   2       1444.92       1373.88       126.12 o                         
   1   2   3         84.68         88.44       166.99 o                         
   1   3   3        982.55       1433.17       133.57 o                         
   2   3   3       6803.33       8908.55       374.10 o                         
   1   4   3       1607.81       2069.08       169.30 o                         
   2   4   3     194447.92     273096.56      8013.02 o                         
   3   4   3       4934.68       5810.86       294.66 o                         
   1   5   3         33.09        286.79       202.29 o                         
   2   5   3        788.71        671.61       181.36 o                         
   3   5   3       1783.17       1831.00       254.11 o                         
   4   5   3       1312.94       1493.36       199.39 o                         
   1   6   3       6467.69       7806.70       431.88 o                         
   2   6   3         31.50        429.23       227.12 o                         
   3   6   3      17381.45      19887.30       992.95 o                         
   4   6   3      16390.02      22239.38      1181.95 o                         
   5   6   3       7770.88       7784.89       585.20 o                         
   1   7   3      83483.52     107834.90      4599.59 o                         
   2   7   3        411.73        857.04       181.85 o                         
   3   7   3       7330.01       8386.04       510.88 o                         
   4   7   3        639.20        940.92       100.00 o                         
   5   7   3       5244.44       5165.55       328.36 o                         
   6   7   3       2649.87       2676.47       199.21 o                         
   1   8   3        509.86        705.08       127.55 o                         
   2   8   3      12167.53      15379.92       604.30 o                         
   3   8   3       6434.18       7856.74       376.33 o                         
   4   8   3      13055.01      17424.09      1021.66 o                         
   5   8   3         66.41        238.10       116.62 o                         
   6   8   3      23955.81      24308.56      1251.27 o                         
   7   8   3       7847.93       6675.93       661.68 o                         
   1   9   3      15708.01      18020.44       837.89 o                         
   2   9   3       4062.21       4065.99       272.52 o                         
   3   9   3      53759.12      61943.28      2630.58 o                         
   4   9   3          0.30        120.62       148.03 o                         
   5   9   3         18.08        747.24       220.18 o                         
   6   9   3        639.36       1145.51       140.08 o                         
   7   9   3      53932.95      57090.20      3816.59 o                         
   8   9   3       2725.12       2745.15       240.11 o                         
   1  10   3        319.32        238.73       110.67 o                         
   2  10   3        651.27       1458.09       133.64 o                         
   3  10   3        169.09        223.39        96.05 o                         
   4  10   3        413.23       1350.68       224.56 o                         
   5  10   3        151.32        428.40        96.07 o                         
   6  10   3       2307.84       3076.56       231.57 o                         
   7  10   3          9.57         23.13       146.85 o                         
   8  10   3      23438.28      26181.88      1213.65 o                         
   9  10   3       1964.32       2205.99       172.42 o                         
   1  11   3        709.40       2302.91       248.90 o                         
   2  11   3       3040.88       3837.85       194.69 o                         
   3  11   3      14559.80      16719.25       529.04 o                         
   4  11   3          2.19         80.25       102.67 o                         
   5  11   3        707.22       2557.18       346.58 o                         
   6  11   3         87.90        126.25       133.34 o                         
   7  11   3        847.46       1273.03       196.40 o                         
   8  11   3       9173.24       9131.41       481.90 o                         
   9  11   3       7229.04       8284.84       391.53 o                         
  10  11   3       1795.95       2269.51       198.71 o                         
   1  12   3        481.06        639.28       141.36 o                         
   2  12   3       4491.70       6544.18       268.36 o                         
   3  12   3        202.30        325.56       119.37 o                         
   4  12   3      25293.89      32384.85      1344.98 o                         
   5  12   3        171.51        106.82       146.42 o                         
   6  12   3      12218.75      14574.01       594.77 o                         
   7  12   3       3660.54       4435.48       325.36 o                         
   8  12   3       3451.84       4787.20       565.60 o                         
   9  12   3        384.50        436.99       104.54 o                         
  10  12   3        598.92       1346.55       192.92 o                         
  11  12   3       1599.40       1802.91       158.91 o                         
   1  13   3          5.50        608.98       169.55 o                         
   2  13   3        861.37       1015.38       179.66 o                         
   3  13   3       5815.55       7594.31       417.22 o                         
   4  13   3        743.81        668.78       169.16 o                         
   5  13   3      11745.62      17593.14       758.57 o                         
   6  13   3       2052.29       2962.08       231.19 o                         
   7  13   3       2008.10       2566.89       244.94 o                         
   8  13   3        134.21        153.13       101.22 o                         
   9  13   3        517.70       1080.07       121.03 o                         
  10  13   3        223.54        213.17        94.58 o                         
  11  13   3       1359.10       1640.13       237.85 o                         
  12  13   3        326.91        549.70       119.91 o                         
   1  14   3       1888.04       2616.43       238.88 o                         
   2  14   3       9726.15      12503.33       542.42 o                         
   3  14   3        920.50       1829.72       189.48 o                         
   4  14   3       3479.93       4872.86       368.69 o                         
   5  14   3         37.61        -46.34       126.74 o                         
   6  14   3       7820.22       9384.54       609.02 o                         
   7  14   3       1892.87       2183.47       195.42 o                         
   8  14   3        691.71        893.95        96.88 o                         
   9  14   3        215.22        356.39        89.68 o                         
  10  14   3       2436.22       3178.45       292.64 o                         
  11  14   3        990.21       1086.11       139.45 o                         
   1  15   3       5105.98       6489.94       454.59 o                         
   2  15   3        164.29        469.99       162.64 o                         
   3  15   3       7399.03       9579.06       759.49 o                         
   4  15   3        148.54        135.94       128.11 o                         
   5  15   3          1.10        264.02       118.41 o                         
   6  15   3          0.83        -85.30        85.30 o                         
   7  15   3        282.76        414.23        72.42 o                         
   8  15   3        402.10        545.14        94.83 o                         
   9  15   3       1071.47        974.81        87.97 o                         
   1  16   3        502.59        607.45       147.48 o                         
   2  16   3       2647.26       3435.21       426.71 o                         
   3  16   3       1826.71       1965.87       151.93 o                         
   4  16   3        250.26        423.05       106.30 o                         
   5  16   3        261.62        472.39        90.22 o                         
   6  16   3          1.08        242.03       137.40 o                         
   7  16   3        564.56        880.23       119.36 o                         
   8  16   3       3710.17       5583.07       494.62 o                         
   1  17   3       3284.41       3927.45       237.98 o                         
   2  17   3        918.77        875.16       151.25 o                         
   3  17   3       1937.67       2451.98       230.91 o                         
   4  17   3        215.99        252.27        89.59 o                         
   5  17   3        569.32        751.18       128.26 o                         
   0   0   4      61573.05      24872.00      2459.13 o                         
   0   1   4      24596.35      23198.79     10660.69 o                         
   1   1   4    1311915.75    1685628.88    158033.50 o                         
   0   2   4     311399.38     387286.84     44208.90 o                         
   1   2   4      48759.59      57480.53      5584.92 o                         
   2   2   4       5060.58       6828.64       913.59 o                         
   0   3   4      62111.13      82490.18      9520.05 o                         
   1   3   4     170191.92     236945.73     12536.47 o                         
   2   3   4      61146.46      86287.69      3601.80 o                         
   3   3   4     271946.62     377729.88     18273.70 o                         
   0   4   4      20983.93      34417.02      1974.33 o                         
   1   4   4      28107.05      39478.77      1788.06 o                         
   2   4   4      98519.16     134822.05      4319.21 o                         
   3   4   4      23609.64      30674.39      1067.58 o                         
   4   4   4       5371.49       8056.82       464.69 o                         
   0   5   4      44436.96      63912.55      3063.55 o                         
   1   5   4     439078.25     610934.62     23259.00 o                         
   2   5   4      28438.64      35142.62      1212.44 o                         
   3   5   4     439801.75     547949.12     17065.69 o                         
   4   5   4      24475.61      28411.98      1253.04 o                         
   5   5   4      68405.05      77708.66      5435.79 o                         
   0   6   4     176176.47     244493.70     13506.68 o                         
   1   6   4      23074.79      26635.82      1238.88 o                         
   2   6   4       7626.29      10663.95       574.95 o                         
   3   6   4       3397.09       4072.00       381.11 o                         
   4   6   4     162668.77     220683.62      9645.75 o                         
   5   6   4      18436.09      20115.09      1205.24 o                         
   6   6   4      62970.26      60418.55      2944.59 o                         
   0   7   4       1659.03       3054.69       521.94 o                         
   1   7   4     157455.42     210812.50      8845.38 o                         
   2   7   4      15277.91      17936.99      1011.59 o                         
   3   7   4     337566.84     435779.06     18168.22 o                         
   4   7   4      32410.75      35553.53      1334.81 o                         
   5   7   4     163339.44     185292.69      6027.45 o                         
   6   7   4      18416.61      17439.19       743.74 o                         
   7   7   4     219883.14     245364.83     13072.34 o                         
   0   8   4      75714.89      90498.93      4325.98 o                         
   1   8   4      37749.40      44152.26      1518.42 o                         
   2   8   4     101660.09     125148.18      4087.90 o                         
   3   8   4       5684.06       4943.45       348.89 o                         
   4   8   4       1866.40       2444.67       256.22 o                         
   5   8   4      10997.39      11987.29       755.25 o                         
   6   8   4      24256.84      23738.51       981.70 o                         
   7   8   4        180.75        160.16       131.86 o                         
   8   8   4       2208.53       2703.42       354.99 o                         
   0   9   4      26096.84      30162.47      1570.45 o                         
   1   9   4     222125.02     276821.56     10625.58 o                         
   2   9   4      21215.26      24049.74      1162.43 o                         
   3   9   4     144160.41     176259.14      8132.45 o                         
   4   9   4        308.98        320.29       154.22 o                         
   5   9   4     383346.62     393880.41     13138.87 o                         
   6   9   4       8299.12       8015.97       378.55 o                         
   7   9   4     105706.94     123560.22      5340.14 o                         
   8   9   4      16084.22      17444.21       907.69 o                         
   9   9   4      74524.64      90935.70      9047.10 o                         
   0  10   4      25576.40      30291.83      1141.35 o                         
   1  10   4       1271.58       1650.41       164.81 o                         
   2  10   4      13835.94      16470.63       525.17 o                         
   3  10   4      19846.31      23601.49       711.73 o                         
   4  10   4      65171.20      76318.19      2633.40 o                         
   5  10   4      27845.98      29280.59       922.83 o                         
   6  10   4        891.79       1075.45       120.47 o                         
   7  10   4        237.78        380.35       152.84 o                         
   8  10   4      44200.03      48631.46      2345.86 o                         
   9  10   4       1720.27       1411.80       156.52 o                         
  10  10   4          5.65        504.00       398.01 o                         
   0  11   4         21.83        213.34       165.49 o                         
   1  11   4     196611.61     266841.66      8659.45 o                         
   2  11   4       6114.77       7186.76       274.48 o                         
   3  11   4      35710.02      44246.19      1411.10 o                         
   4  11   4       2375.45       2496.88       160.48 o                         
   5  11   4      74813.78      87561.80      2789.01 o                         
   6  11   4       7383.95       7127.45       420.17 o                         
   7  11   4      58706.67      66112.62      3258.48 o                         
   8  11   4       4596.86       5557.78       428.88 o                         
   9  11   4      56283.54      66613.45      3900.71 o                         
  10  11   4         60.20        281.87       124.86 o                         
  11  11   4     172584.67     175099.27     19379.19 o                         
   0  12   4      28604.12      37478.39      1711.01 o                         
   1  12   4      11565.09      14885.72       529.74 o                         
   2  12   4      28500.65      33889.55       969.42 o                         
   3  12   4        794.52        990.95       135.25 o                         
   4  12   4       3945.80       4130.06       268.09 o                         
   5  12   4        575.95        685.94       161.92 o                         
   6  12   4       9482.23      10522.44       490.75 o                         
   7  12   4       3058.58       3493.80       273.39 o                         
   8  12   4       8359.50      10251.00       565.41 o                         
   9  12   4       9602.22      11433.80       936.11 o                         
  10  12   4       1354.31       2013.53       182.39 o                         
  11  12   4       1042.26       1070.69       129.45 o                         
  12  12   4        241.51        106.41        92.12 o                         
   0  13   4        351.10        393.52       174.46 o                         
   1  13   4      47999.50      65047.38      2219.56 o                         
   2  13   4       9022.72      11659.33       536.45 o                         
   3  13   4      84993.43     109568.45      3943.35 o                         
   4  13   4      10171.14      13233.16       658.65 o                         
   5  13   4     135863.83     162480.36      5795.34 o                         
   6  13   4       1022.00       1138.89       167.93 o                         
   7  13   4      81720.22      93716.88      4399.61 o                         
   8  13   4        162.19        170.87        92.60 o                         
   9  13   4      46771.56      56943.34      5759.93 o                         
  10  13   4        747.07        653.55       103.15 o                         
  11  13   4      26268.41      36842.52      5014.82 o                         
  12  13   4        568.24        674.27       125.50 o                         
   0  14   4      45277.91      59767.75      2932.26 o                         
   1  14   4       3913.65       4388.51       335.74 o                         
   2  14   4      23719.26      28455.88      1102.24 o                         
   3  14   4         59.37        130.30       144.89 o                         
   4  14   4       6073.00       6855.71       391.59 o                         
   5  14   4       1152.64       1154.96       158.25 o                         
   6  14   4          9.49        102.31       114.76 o                         
   7  14   4       1165.01       1170.56       168.54 o                         
   8  14   4      14740.39      19464.38       994.17 o                         
   9  14   4          9.28         93.12        75.74 o                         
  10  14   4       3048.92       3031.15       348.21 o                         
  11  14   4         14.04        132.70        93.31 o                         
   0  15   4       3004.95       3542.77       426.00 o                         
   1  15   4      58733.50      70845.80      3866.54 o                         
   2  15   4       3259.80       3727.31       274.41 o                         
   3  15   4     107003.43     129912.17      9465.91 o                         
   4  15   4        355.35        291.61       129.69 o                         
   5  15   4      21116.76      26134.82      1141.13 o                         
   6  15   4         10.07        186.88        78.65 o                         
   7  15   4      68121.82      83093.77      5568.65 o                         
   8  15   4       1327.46       1564.27       234.47 o                         
   9  15   4      39277.60      59679.66      3184.71 o                         
   0  16   4        704.70        853.90       271.74 o                         
   1  16   4        116.77        144.69       153.99 o                         
   2  16   4       1244.14       1044.60       245.14 o                         
   3  16   4       1525.13       1675.46       156.89 o                         
   4  16   4       3000.72       3027.37       248.53 o                         
   5  16   4       6844.97       7701.81       480.60 o                         
   6  16   4      20982.58      20266.27      1852.42 o                         
   7  16   4        825.98        954.65       104.66 o                         
   8  16   4        181.33        431.62       101.34 o                         
   1  17   4      35769.20      43762.69      6515.11 o                         
   2  17   4        570.62        653.92       132.17 o                         
   3  17   4      43871.84      45541.62      6507.79 o                         
   4  17   4        165.96         54.23       122.24 o                         
   5  17   4      10884.29      12309.49      1226.95 o                         
   1   2   5       2810.65       3484.78       336.72 o                         
   1   3   5     374312.25     467495.84     29494.16 o                         
   2   3   5       3583.23       4304.58       329.66 o                         
   1   4   5      13459.95      20720.94       998.70 o                         
   2   4   5      20339.59      29412.81      1178.75 o                         
   3   4   5       1127.59       1184.45       164.10 o                         
   1   5   5      46644.08      71767.26      2791.94 o                         
   2   5   5       9811.32      11224.72       587.98 o                         
   3   5   5      25372.34      33550.65      1176.49 o                         
   4   5   5        412.78        706.29       149.36 o                         
   1   6   5      11150.70      14537.23       765.36 o                         
   2   6   5      15413.46      23661.90      1181.11 o                         
   3   6   5       7783.60       9046.14       546.50 o                         
   4   6   5       6068.76       7220.40       887.39 o                         
   5   6   5         60.47         74.42       122.68 o                         
   1   7   5      78016.96      93859.91      3728.26 o                         
   2   7   5        137.01        351.17       194.15 o                         
   3   7   5      18034.20      23254.11       983.97 o                         
   4   7   5         29.49         48.20       101.83 o                         
   5   7   5       1168.18       1766.72       153.91 o                         
   6   7   5        541.32        563.15       116.53 o                         
   1   8   5       1105.06       1117.43       130.43 o                         
   2   8   5      28494.73      34490.37      1551.05 o                         
   3   8   5       4854.93       5116.85       358.93 o                         
   4   8   5       4805.32       5891.60       416.39 o                         
   5   8   5       3981.84       4265.13       254.95 o                         
   6   8   5       3287.94       3688.85       200.80 o                         
   7   8   5       4681.13       5071.82       333.77 o                         
   1   9   5       1134.60       2046.97       290.93 o                         
   2   9   5        478.37        360.16       154.78 o                         
   3   9   5      46857.20      52117.52      2996.05 o                         
   4   9   5        331.18        162.84       141.05 o                         
   5   9   5       3904.80       6261.22       585.04 o                         
   6   9   5        143.05        192.67       101.60 o                         
   7   9   5      55122.11      62558.05      2279.57 o                         
   8   9   5        154.56        316.26       126.17 o                         
   1  10   5        353.96        454.64       144.18 o                         
   2  10   5        696.82       1045.79       119.19 o                         
   3  10   5       1029.24       1319.25       114.79 o                         
   4  10   5      64547.00      71287.05      1889.09 o                         
   5  10   5        428.73        629.30       116.43 o                         
   6  10   5        304.00        527.65       113.29 o                         
   7  10   5         24.34        194.55       140.74 o                         
   8  10   5        996.82        834.12       190.54 o                         
   9  10   5         42.75         81.92       114.82 o                         
   1  11   5       4799.36       6163.98       323.36 o                         
   2  11   5         68.99        103.54       107.38 o                         
   3  11   5       9037.96      10611.17       351.44 o                         
   4  11   5        908.84       1112.13       195.14 o                         
   5  11   5       4773.06       5731.48       297.25 o                         
   6  11   5          9.29        102.19       126.51 o                         
   7  11   5       1101.84       1481.92       226.65 o                         
   8  11   5        129.07        148.28       131.44 o                         
   9  11   5        167.72        369.81       139.00 o                         
  10  11   5        599.20        683.14       136.28 o                         
   1  12   5         48.09        239.86       141.00 o                         
   2  12   5      13933.25      15869.28       526.55 o                         
   3  12   5       3244.00       3406.32       264.04 o                         
   4  12   5       1828.13       2051.97       163.87 o                         
   5  12   5         24.22        -77.91       175.49 o                         
   6  12   5        873.86       1073.32       145.18 o                         
   7  12   5        582.45        657.37       153.16 o                         
   8  12   5       4469.08       5158.21       437.25 o                         
   9  12   5         99.63        236.42        99.83 o                         
  10  12   5          8.83        421.51       108.52 o                         
  11  12   5       1146.05        349.67       305.25 o                         
   1  13   5      11937.42      15403.87       659.20 o                         
   2  13   5         88.82        111.06       123.47 o                         
   3  13   5       5142.65       6853.47       375.78 o                         
   4  13   5        325.96        501.15       154.65 o                         
   5  13   5       1566.86       3094.78       589.55 o                         
   6  13   5        686.51        761.45       149.60 o                         
   7  13   5      19239.41      22704.84      1033.58 o                         
   8  13   5         23.82        -54.42        93.16 o                         
   9  13   5        154.75        480.90       117.84 o                         
  10  13   5         21.25        -52.72        58.97 o                         
  11  13   5       2835.19       3073.33       377.51 o                         
  12  13   5        210.15        192.82       101.43 o                         
   1  14   5       1766.17       2364.68       213.07 o                         
   2  14   5       2600.19       3452.41       270.66 o                         
   3  14   5        294.04        555.84       153.02 o                         
   4  14   5       1749.71       2522.71       230.60 o                         
   5  14   5        259.29        180.52       146.46 o                         
   6  14   5        710.29        871.64       134.12 o                         
   7  14   5        183.56         87.39        90.17 o                         
   8  14   5         87.49        144.41        64.49 o                         
   9  14   5        332.59        202.93       125.47 o                         
  10  14   5       7522.37       5856.75       450.25 o                         
  11  14   5       1501.97       2004.34       197.05 o                         
   1  15   5       4827.24       6495.32       469.54 o                         
   2  15   5        174.35        111.60       142.97 o                         
   3  15   5       3615.91       5569.49       723.07 o                         
   4  15   5          1.34         12.44       100.89 o                         
   5  15   5         75.57        285.15       101.06 o                         
   6  15   5          8.78         20.49        55.91 o                         
   7  15   5        961.28       1255.42       116.51 o                         
   8  15   5        543.49        683.11        91.54 o                         
   9  15   5       6657.58      10166.01      1045.77 o                         
   1  16   5          2.60         -2.72       138.54 o                         
   2  16   5       5904.18       5335.65       476.45 o                         
   3  16   5        550.83        524.53        96.72 o                         
   4  16   5        157.01        241.84        93.38 o                         
   5  16   5        410.45        554.45        84.91 o                         
   6  16   5        763.72        773.70        88.55 o                         
   7  16   5        135.47        173.80       168.70 o                         
   8  16   5        129.63         37.91       119.21 o                         
   2  17   5         15.89        -11.52       110.81 o                         
   3  17   5       1043.90        951.77       161.79 o                         
   4  17   5        119.46        101.58       154.23 o                         
   5  17   5         16.64        -14.12       122.78 o                         
   0   0   6     262188.53     136681.84     12954.48 o                         
   0   1   6      31389.38      21549.37      1305.77 o                         
   1   1   6     110469.51      87477.30      5092.83 o                         
   0   2   6     220884.56     230947.58     96949.62 o                         
   1   2   6      24455.40      28185.22      1756.05 o                         
   2   2   6      86094.07     105025.56     10090.76 o                         
   0   3   6      62662.99      67203.11      1054.08 o                         
   1   3   6       3031.83       3570.86       264.00 o                         
   2   3   6      44159.79      51448.63      2963.33 o                         
   3   3   6     394888.44     433964.75     28732.03 o                         
   0   4   6      54115.22      62486.77      6100.95 o                         
   1   4   6      23368.53      32110.76      1590.67 o                         
   2   4   6     207671.33     298433.56     13342.68 o                         
   3   4   6       8018.67      10030.33       546.00 o                         
   4   4   6     100524.55     123835.02      5963.86 o                         
   0   5   6       6794.74      10751.38       765.38 o                         
   1   5   6      43409.03      70782.88      3521.87 o                         
   2   5   6      15268.70      19784.22       866.13 o                         
   3   5   6      92055.38     120708.20      4200.67 o                         
   4   5   6      17181.56      19644.65       793.93 o                         
   5   5   6     340936.53     350923.47     19329.52 o                         
   0   6   6     104041.30     141906.48      6845.22 o                         
   1   6   6      24837.12      32102.20      1693.06 o                         
   2   6   6       2121.64       4367.16       383.72 o                         
   3   6   6       6074.53       7788.00       446.26 o                         
   4   6   6     225158.78     257619.83      9957.20 o                         
   5   6   6      20434.19      23093.16      1049.67 o                         
   6   6   6       7718.38       8060.97       577.72 o                         
   0   7   6       8336.57      12645.16       974.88 o                         
   1   7   6     118199.73     155623.95      6710.12 o                         
   2   7   6       9596.13      12658.70       717.65 o                         
   3   7   6     169902.30     213742.58      7065.22 o                         
   4   7   6       6320.38       6286.66       404.16 o                         
   5   7   6      55082.55      62450.07      2111.55 o                         
   6   7   6       6572.65       6585.85       348.88 o                         
   7   7   6      84101.30      98988.55      6539.84 o                         
   0   8   6       6738.85       6359.02       544.94 o                         
   1   8   6       8329.13      10758.73       597.05 o                         
   2   8   6      66100.96      84478.16      3210.29 o                         
   3   8   6       6665.46       6706.47       438.06 o                         
   4   8   6      33838.00      37613.37      1738.97 o                         
   5   8   6       1836.15       2200.63       181.89 o                         
   6   8   6      59969.48      63319.23      2033.85 o                         
   7   8   6       1456.18       1626.08       184.38 o                         
   8   8   6       6024.02       8389.02       692.90 o                         
   0   9   6      17979.24      20631.91      1662.92 o                         
   1   9   6       7084.78       8332.18       796.48 o                         
   2   9   6       5540.73       6788.75       485.59 o                         
   3   9   6       1848.17       1578.24       271.95 o                         
   4   9   6       2807.06       3021.48       216.36 o                         
   5   9   6      66130.88      66250.98      1770.54 o                         
   6   9   6       4096.28       3684.06       221.22 o                         
   7   9   6      46404.63      57061.53      2905.83 o                         
   8   9   6       2865.55       3067.75       201.59 o                         
   9   9   6        295.44        946.74       159.76 o                         
   0  10   6     191099.61     245453.70      9294.59 o                         
   1  10   6        476.15        767.91       140.68 o                         
   2  10   6      41586.80      46469.88      1471.90 o                         
   3  10   6      11836.72      13854.03       416.25 o                         
   4  10   6      95455.38     108094.94      3095.42 o                         
   5  10   6       1196.89       1550.23       141.38 o                         
   6  10   6      21393.05      23898.64       817.22 o                         
   7  10   6       2170.43       2048.29       195.87 o                         
   8  10   6      20209.79      22360.05      1031.63 o                         
   9  10   6       2510.98       2847.02       277.59 o                         
  10  10   6      14793.39      14062.67      1982.52 o                         
   0  11   6        736.00        728.16       173.13 o                         
   1  11   6     124525.55     159917.67      5152.32 o                         
   2  11   6       2091.65       2312.20       146.14 o                         
   3  11   6        233.60       1099.90       136.54 o                         
   4  11   6       1916.91       2584.49       175.30 o                         
   5  11   6      23787.15      25706.88       903.58 o                         
   6  11   6       3794.42       4495.89       260.83 o                         
   7  11   6        203.61        546.47       134.71 o                         
   8  11   6       2605.20       3077.10       239.28 o                         
   9  11   6      20103.82      21695.78      1294.24 o                         
  10  11   6        318.61        189.16       114.72 o                         
  11  11   6      53975.10      56603.89      3870.03 o                         
   0  12   6      30889.24      41842.97      2224.58 o                         
   1  12   6        970.37       1018.12       172.50 o                         
   2  12   6      12055.91      14488.01       540.22 o                         
   3  12   6       2836.36       3032.27       181.73 o                         
   4  12   6        207.94        584.60       122.08 o                         
   5  12   6       1148.94       1144.43       143.68 o                         
   6  12   6      45463.05      48051.64      1762.20 o                         
   7  12   6       1471.10       1849.38       187.78 o                         
   8  12   6        433.73        803.31       133.78 o                         
   9  12   6       1238.16       1299.45       132.16 o                         
  10  12   6      33626.71      35056.03      1717.16 o                         
  11  12   6        134.74         40.27        54.75 o                         
  12  12   6       9763.43       7292.47       727.17 o                         
   0  13   6        424.85        324.68       187.35 o                         
   1  13   6       2731.24       3630.61       288.17 o                         
   2  13   6       3646.41       5011.81       246.18 o                         
   3  13   6      35934.70      42777.53      1358.99 o                         
   4  13   6       1397.26       1758.53       212.47 o                         
   5  13   6      31680.10      35068.08      1422.79 o                         
   6  13   6         49.53        130.59       109.13 o                         
   7  13   6      17690.85      19746.47      1014.69 o                         
   8  13   6       1508.27       1845.68       138.03 o                         
   9  13   6        318.41        905.75       143.69 o                         
  10  13   6       1612.67       1457.34       126.77 o                         
  11  13   6       3109.38       1766.15       912.42 o                         
   0  14   6      40083.02      52186.12      3643.81 o                         
   1  14   6       3622.02       4081.02       295.21 o                         
   2  14   6       9925.95      11998.48       811.65 o                         
   3  14   6         13.91        -46.92       147.55 o                         
   4  14   6      46590.28      54549.63      1979.71 o                         
   5  14   6        591.92        704.32       122.27 o                         
   6  14   6      40846.75      43144.70      2090.86 o                         
   7  14   6        715.52        738.56       106.18 o                         
   8  14   6      26265.42      29216.18      1544.21 o                         
   9  14   6       1092.16       1106.48       170.38 o                         
  10  14   6        474.39          8.78        24.72 o                         
  11  14   6        851.31        888.59       173.17 o                         
   0  15   6         15.38       -110.44       185.48 o                         
   1  15   6       4893.01       5251.31       661.39 o                         
   2  15   6        872.97       1105.34       171.39 o                         
   3  15   6      25237.73      26594.03      1407.04 o                         
   4  15   6        939.88       1081.82       133.17 o                         
   5  15   6       2882.64       2179.43       215.28 o                         
   6  15   6        572.15        591.21        84.75 o                         
   7  15   6       2706.06       3426.31       208.57 o                         
   8  15   6        261.89         42.44        55.70 o                         
   0  16   6       3463.49       3526.22       469.92 o                         
   1  16   6         45.54         -0.85       144.00 o                         
   2  16   6      25623.80      28452.38      1634.80 o                         
   3  16   6        178.27        129.69        84.83 o                         
   4  16   6        147.72        302.77        82.16 o                         
   5  16   6       2011.81       2318.33       195.66 o                         
   6  16   6        199.43        155.89       112.95 o                         
   8  16   6       9965.73       8916.04       900.65 o                         
   2  17   6        207.01        211.53       100.66 o                         
   3  17   6      18224.57         16.57        44.21 o                         
   1   2   7      19001.51      19220.50       955.91 o                         
   1   3   7     403436.94     436321.75     23417.93 o                         
   2   3   7        548.09        676.74       392.55 o                         
   1   4   7       9549.24      13621.61       787.73 o                         
   2   4   7      10524.42      11459.37       911.29 o                         
   3   4   7         37.72        156.58       167.37 o                         
   1   5   7      60215.21      79879.90      3958.99 o                         
   2   5   7        814.91       1176.39       213.26 o                         
   3   5   7      33699.44      41852.45      1649.06 o                         
   4   5   7        904.23        963.82       184.97 o                         
   1   6   7        262.13        328.09       145.00 o                         
   2   6   7      28337.27      41392.70      1723.62 o                         
   3   6   7        294.76        211.80       158.77 o                         
   4   6   7       9863.21       8545.09       411.99 o                         
   5   6   7        114.02        150.22       123.83 o                         
   1   7   7      70297.29      80415.71      4508.65 o                         
   2   7   7        273.13        690.23       253.24 o                         
   3   7   7      22785.62      25132.75      1116.46 o                         
   4   7   7       1840.90       1751.52       161.60 o                         
   5   7   7       8138.08       7785.10       395.63 o                         
   6   7   7        255.25        218.71       104.83 o                         
   1   8   7       4474.66       5128.48       476.75 o                         
   2   8   7      13312.83      15969.70       878.62 o                         
   3   8   7        635.53        607.20       160.92 o                         
   4   8   7       7133.87       8781.72       527.33 o                         
   5   8   7        226.79        302.52       122.87 o                         
   6   8   7      20972.47      20784.85       678.24 o                         
   7   8   7        106.69        234.33       131.30 o                         
   1   9   7        451.36        603.43       284.55 o                         
   2   9   7        994.30        548.86       187.87 o                         
   3   9   7      23339.53      27529.07      1655.48 o                         
   4   9   7       5277.01       4900.10       302.97 o                         
   5   9   7       9753.40      10607.44       552.35 o                         
   6   9   7        565.63        566.51       111.12 o                         
   7   9   7      31114.17      33600.26      1388.49 o                         
   8   9   7        637.44        538.89       119.46 o                         
   1  10   7       1285.97       1563.83       158.81 o                         
   2  10   7         41.24        466.24       116.78 o                         
   3  10   7        214.81        133.40       114.88 o                         
   4  10   7      70205.30      74445.83      2068.32 o                         
   5  10   7       1010.94        883.24       124.75 o                         
   6  10   7       1291.06       1507.46       138.60 o                         
   7  10   7        686.91        761.21       143.28 o                         
   8  10   7       1114.88       1081.89       158.63 o                         
   9  10   7         11.27        168.77        97.83 o                         
   1  11   7       3617.75       5043.00       246.65 o                         
   2  11   7       2928.11       3203.15       187.13 o                         
   3  11   7      12910.55      13878.10       633.48 o                         
   4  11   7        100.58         67.13       114.44 o                         
   5  11   7       6035.70       6077.56       288.71 o                         
   6  11   7        104.30        157.65        92.42 o                         
   7  11   7        436.67        647.59       133.01 o                         
   8  11   7        439.58        312.91       116.97 o                         
   9  11   7        650.13        809.26       110.04 o                         
  10  11   7          6.14        -27.38        94.08 o                         
   1  12   7        346.92        441.41       143.67 o                         
   2  12   7       8558.95       8780.94       393.66 o                         
   3  12   7        350.85        436.45       116.57 o                         
   4  12   7       1759.84       2000.50       225.99 o                         
   5  12   7        931.39        770.21       109.67 o                         
   6  12   7       1067.15       1644.29       195.29 o                         
   7  12   7        729.48        595.55       136.76 o                         
   8  12   7       4943.38       5857.85       280.43 o                         
   9  12   7        272.56        327.80        88.20 o                         
  10  12   7         31.13        364.76        89.51 o                         
  11  12   7        721.78        448.78        79.48 o                         
   1  13   7       8381.22      11487.58       497.48 o                         
   2  13   7        105.74        281.90       112.96 o                         
   3  13   7       7524.85       8995.38       372.44 o                         
   4  13   7        573.39        630.74       172.76 o                         
   5  13   7        394.32        531.27       119.40 o                         
   6  13   7        700.15        792.55       117.41 o                         
   7  13   7      22405.41      27324.44      1411.30 o                         
   8  13   7        149.21        126.25        80.98 o                         
   9  13   7          6.31        125.52        79.46 o                         
  10  13   7        139.65         78.94        49.36 o                         
  11  13   7       1349.63        -12.96        14.95 o                         
   1  14   7          0.00         14.85       172.05 o                         
   2  14   7       4577.43       5851.05       335.25 o                         
   3  14   7        335.74        389.76       149.06 o                         
   4  14   7       1906.04       2212.81       164.23 o                         
   5  14   7         16.97         50.12        92.67 o                         
   6  14   7         11.04        186.81        99.14 o                         
   7  14   7        709.24        631.52        90.90 o                         
   8  14   7         44.05        160.08        64.67 o                         
   9  14   7          9.73         -6.31        47.82 o                         
   1  15   7       4872.08       6514.46       374.52 o                         
   2  15   7        184.94        198.22       119.57 o                         
   3  15   7       2564.06       3371.82       189.63 o                         
   4  15   7        315.92        472.25        98.45 o                         
   5  15   7        256.11        205.82        78.68 o                         
   6  15   7        889.68        880.63       120.37 o                         
   7  15   7       1145.77       1269.10        78.64 o                         
   8  15   7       1294.19        104.22       170.34 o                         
   1  16   7          4.58          5.39       133.88 o                         
   2  16   7       3889.94       4305.07       280.90 o                         
   3  16   7       2333.22       2366.27       155.74 o                         
   4  16   7        320.09        217.83        69.10 o                         
   5  16   7        191.79        115.00       106.13 o                         
   6  16   7        268.20        435.18        84.95 o                         
   7  16   7        101.90         57.15       134.82 o                         
   1  17   7       2125.35       2351.09       370.08 o                         
   5  17   7         19.90         92.48       107.14 o                         
   0   0   8     432307.41     247070.88     23312.41 o                         
   0   1   8      13022.47       7834.52       620.08 o                         
   1   1   8        482.83        618.38        94.08 o                         
   0   2   8     194553.12     199851.78     11678.81 o                         
   1   2   8      25640.36      28008.81      1539.83 o                         
   2   2   8     926564.62    1065339.38    100114.96 o                         
   0   3   8        751.41        416.66       143.84 o                         
   1   3   8     319497.28     341219.75     18879.23 o                         
   2   3   8      19012.96      22441.39      1948.68 o                         
   3   3   8      35523.80      41982.28      3039.60 o                         
   0   4   8     379899.66     388469.06     26762.14 o                         
   1   4   8       4258.24       3234.52       446.13 o                         
   2   4   8     148240.08     158458.19      8883.02 o                         
   3   4   8      11664.59      13255.53       748.80 o                         
   4   4   8     322347.00     371025.69     17495.40 o                         
   0   5   8      26022.08      35567.31      2999.11 o                         
   1   5   8      16386.31      14196.39      1099.95 o                         
   2   5   8      10929.18      12589.23       639.64 o                         
   3   5   8       3147.33       2902.59       277.65 o                         
   4   5   8        330.75        562.82       185.38 o                         
   5   5   8     131015.08     137621.12      6666.70 o                         
   0   6   8      72488.80      98410.68      6841.02 o                         
   1   6   8       1268.22       1198.47       385.97 o                         
   2   6   8     688802.94     848574.75     30018.13 o                         
   3   6   8       5164.65       5421.34       349.94 o                         
   4   6   8      84616.34      91246.55      2625.08 o                         
   5   6   8        232.63        544.67       127.95 o                         
   6   6   8     152733.16     151836.08      7049.92 o                         
   0   7   8        728.47        532.38       226.54 o                         
   1   7   8      99792.02     120374.01      5075.06 o                         
   2   7   8       3749.64       4865.06       313.56 o                         
   3   7   8      40180.69      47168.11      2223.74 o                         
   4   7   8       2539.00       2990.43       204.02 o                         
   5   7   8      80564.00      82268.18      2844.43 o                         
   6   7   8       1249.67       1513.36       138.99 o                         
   7   7   8      14653.42      14148.99       858.28 o                         
   0   8   8     130886.56     160975.38     11100.21 o                         
   1   8   8        493.43        792.79       280.39 o                         
   2   8   8     132094.11     149204.88      5835.11 o                         
   3   8   8        237.67        394.17       170.05 o                         
   4   8   8     355112.53     401209.72     14572.33 o                         
   5   8   8       3027.35       2743.82       213.34 o                         
   6   8   8     143254.06     153422.98      4344.11 o                         
   7   8   8       2304.49       2485.46       201.33 o                         
   8   8   8     235158.25     253076.34     16861.22 o                         
   0   9   8        416.43        600.20       388.03 o                         
   1   9   8      30230.11      30732.32      1952.44 o                         
   2   9   8       2549.98       2268.21       266.64 o                         
   3   9   8      44365.53      41431.97      1900.19 o                         
   4   9   8       6357.16       5537.23       245.93 o                         
   5   9   8      10016.59      11599.53       434.17 o                         
   6   9   8        829.39       1081.93       126.08 o                         
   7   9   8      10871.15      12016.01       512.59 o                         
   8   9   8       1873.17       1811.22       154.10 o                         
   9   9   8      22157.05      21404.04      1341.93 o                         
   0  10   8     131014.66     155716.08      5745.54 o                         
   1  10   8        722.53       1089.91       140.62 o                         
   2  10   8     160494.55     181964.94      5193.29 o                         
   3  10   8        170.64        174.21       116.72 o                         
   4  10   8      42458.38      45748.78      1360.77 o                         
   5  10   8       8850.68       8768.89       345.29 o                         
   6  10   8     142132.95     145409.45      4582.12 o                         
   7  10   8       7802.69       8701.47       457.59 o                         
   8  10   8      32352.53      34184.28      1529.49 o                         
   9  10   8        654.10        793.59       118.16 o                         
  10  10   8     144343.84     130129.00     10798.64 o                         
   0  11   8       6793.71       7035.52       412.12 o                         
   1  11   8          7.07        538.48       151.24 o                         
   2  11   8        136.86         54.10       116.58 o                         
   3  11   8      65429.21      71580.30      1961.61 o                         
   4  11   8       2474.83       2777.68       190.60 o                         
   5  11   8      27764.69      28030.49       961.79 o                         
   6  11   8         44.07         57.49        87.43 o                         
   7  11   8      21979.38      23450.59      1074.07 o                         
   8  11   8       1798.85       1537.68       156.22 o                         
   9  11   8      13959.08      15336.33      1027.20 o                         
  10  11   8        536.22        688.90       110.49 o                         
  11  11   8       7319.00       5861.64       842.98 o                         
   0  12   8     265360.38     322271.62     13681.44 o                         
   1  12   8       1646.28       2441.34       200.97 o                         
   2  12   8      61510.81      76997.12      3082.45 o                         
   3  12   8       7601.83       8650.21       346.97 o                         
   4  12   8     121163.43     140806.05      4211.70 o                         
   5  12   8       2131.36       2069.35       138.99 o                         
   6  12   8      91772.05     101689.16      3658.75 o                         
   7  12   8        544.09        648.13       141.05 o                         
   8  12   8      56101.55      60307.46      2167.59 o                         
   9  12   8       1347.46       1471.94       117.81 o                         
  10  12   8      55670.95      57540.07      4736.71 o                         
  11  12   8        134.73        223.16        60.30 o                         
  12  12   8      66598.03      93174.95      8815.03 o                         
   0  13   8       1024.15       1276.59       252.13 o                         
   1  13   8      25016.97      32943.88      1229.08 o                         
   2  13   8        171.45        224.34       114.02 o                         
   3  13   8      12141.71      12538.98       757.44 o                         
   4  13   8       1624.54       2392.30       173.50 o                         
   5  13   8          1.92        333.65       111.33 o                         
   6  13   8        609.50        777.64       110.58 o                         
   7  13   8       7067.51       6796.16       532.39 o                         
   8  13   8       1736.53       1993.40       156.37 o                         
   9  13   8       2624.18       2690.84       179.75 o                         
  10  13   8        307.94        174.18        95.40 o                         
  11  13   8       8510.00      10338.15       747.68 o                         
   0  14   8      22755.42      29580.96      1915.95 o                         
   1  14   8       3333.95       3754.28       323.68 o                         
   2  14   8      53916.44      65491.49      2419.46 o                         
   3  14   8        957.75       1248.88       221.56 o                         
   4  14   8      56585.40      62123.43      2553.55 o                         
   5  14   8        204.55        228.33        91.36 o                         
   6  14   8     102842.27     110412.67      6219.35 o                         
   7  14   8        153.42        442.01        74.08 o                         
   8  14   8      33097.30      36341.27      2467.09 o                         
   9  14   8       1978.75       1792.62       614.57 o                         
  10  14   8      27735.74      36487.81      2471.41 o                         
  11  14   8       2813.77       3514.50       392.01 o                         
   0  15   8         22.25        110.11       158.68 o                         
   1  15   8      10859.13      10741.71       569.35 o                         
   2  15   8        158.46        213.75       128.08 o                         
   3  15   8         22.77        446.90        88.71 o                         
   4  15   8       3200.10       3359.40       214.53 o                         
   5  15   8      12749.67      11855.56       707.06 o                         
   6  15   8       3506.23       3729.50       252.09 o                         
   7  15   8        989.37        703.01       207.86 o                         
   8  15   8        232.06        189.16       103.34 o                         
   9  15   8       1973.32       1899.42       260.43 o                         
   0  16   8      63181.49      73138.55      6411.47 o                         
   1  16   8       1086.13       1071.16       164.26 o                         
   2  16   8      68075.52      73986.06      3774.92 o                         
   3  16   8         27.45        -47.03        67.83 o                         
   4  16   8      41625.73      43653.70       542.65 o                         
   5  16   8        108.32         63.33        58.20 o                         
   6  16   8       8189.42       9708.16       858.79 o                         
   7  16   8        149.59         38.99       121.96 o                         
   0  17   8       4381.81       5303.48       624.34 o                         
   1  17   8       2188.36       2204.89       355.72 o                         
   2  17   8        132.05        324.72       193.84 o                         
   3  17   8       2717.71       3440.61       430.69 o                         
   4  17   8        707.62        995.90       199.99 o                         
   5  17   8      16166.66      18523.76      1262.72 o                         
   1   2   9         78.00        162.07       125.88 o                         
   1   3   9        324.81        290.55        97.89 o                         
   2   3   9       9588.86      10160.03       944.24 o                         
   1   4   9       7415.53       8582.92       548.77 o                         
   2   4   9     146214.56     150176.17      7383.93 o                         
   3   4   9         99.12        110.21       272.35 o                         
   1   5   9       1814.24       1672.54       277.48 o                         
   2   5   9         34.40        160.50       255.60 o                         
   3   5   9       2431.11       2411.40       267.12 o                         
   4   5   9        578.04        722.03       190.81 o                         
   1   6   9        123.12        -73.82       284.97 o                         
   2   6   9       1431.73       1735.66       261.50 o                         
   3   6   9       4085.48       4404.85       432.05 o                         
   4   6   9      19014.29      17054.06       681.46 o                         
   5   6   9       4103.91       3274.46       171.78 o                         
   1   7   9     111140.94     125966.72      5320.76 o                         
   2   7   9       2911.26       2558.87       221.32 o                         
   3   7   9      17728.90      19833.56       863.41 o                         
   4   7   9        775.36       1103.42       168.15 o                         
   5   7   9        720.92        782.42       123.13 o                         
   6   7   9         18.79         43.38        93.76 o                         
   1   8   9       5849.82       5884.75       561.99 o                         
   2   8   9         52.35        463.55       255.13 o                         
   3   8   9       4050.87       4886.15       381.88 o                         
   4   8   9      14689.46      16083.61       793.70 o                         
   5   8   9        245.47        166.58       104.10 o                         
   6   8   9        377.18        436.07        92.59 o                         
   7   8   9       1721.95       1335.65       170.27 o                         
   1   9   9      25303.82      24710.72      1678.62 o                         
   2   9   9       4439.39       4155.53       527.67 o                         
   3   9   9      27339.38      28583.49      1188.63 o                         
   4   9   9       3743.15       3719.78       196.81 o                         
   5   9   9       2211.22       1985.25       155.96 o                         
   6   9   9        660.58        670.00       104.53 o                         
   7   9   9      18370.68      18572.09       839.68 o                         
   8   9   9       4960.24       5256.52       382.78 o                         
   1  10   9          2.24        -13.71       134.44 o                         
   2  10   9        275.03        557.01       130.33 o                         
   3  10   9       3028.57       2339.62       177.79 o                         
   4  10   9          2.54         33.95       104.19 o                         
   5  10   9        368.55        228.24       106.49 o                         
   6  10   9       3065.44       3126.15       196.88 o                         
   7  10   9       2315.59       2446.19       199.53 o                         
   8  10   9      25501.54      26750.87      1219.19 o                         
   9  10   9       1163.99       1515.88       131.31 o                         
   1  11   9        592.94        838.62       154.23 o                         
   2  11   9       3337.76       3634.93       214.92 o                         
   3  11   9      21880.44      21913.97       674.17 o                         
   4  11   9          7.18         71.90       112.64 o                         
   5  11   9        184.63        392.31        94.65 o                         
   6  11   9         23.83        254.20       129.57 o                         
   7  11   9         19.49         67.52       107.43 o                         
   8  11   9       5753.19       5261.78       280.46 o                         
   9  11   9       7493.83       7650.01       477.09 o                         
  10  11   9       1013.14       1076.62       114.94 o                         
   1  12   9         95.60        108.10       142.01 o                         
   2  12   9       1404.24       1533.05       148.27 o                         
   3  12   9       1508.78       1897.49       155.08 o                         
   4  12   9      26723.42      27771.44      1148.00 o                         
   5  12   9         21.80        180.35        85.82 o                         
   6  12   9      18363.22      19410.95       764.61 o                         
   7  12   9         92.24        334.48       105.74 o                         
   8  12   9       3276.01       3366.88       227.74 o                         
   9  12   9         34.56        -44.51        82.98 o                         
  10  12   9       1490.35       1962.55       133.95 o                         
  11  12   9       1190.80        383.67       362.11 o                         
   1  13   9       1393.32       1631.57       184.96 o                         
   2  13   9        453.92        303.51       113.23 o                         
   3  13   9       8136.52       9267.57       456.47 o                         
   4  13   9        178.64        286.90       115.76 o                         
   5  13   9       8227.13       9082.07       405.41 o                         
   6  13   9        677.58        874.87       112.95 o                         
   7  13   9       1716.16       1931.50       158.52 o                         
   8  13   9        100.62        154.53        67.90 o                         
   9  13   9       1054.96       1088.38       121.30 o                         
  10  13   9        130.67         38.14        52.27 o                         
  11  13   9       5403.82       7012.38       247.12 o                         
  12  13   9        412.66        681.17       101.35 o                         
   1  14   9         47.09        136.40       119.81 o                         
   2  14   9      17625.78      20035.37       703.89 o                         
   3  14   9         37.83        -50.04       144.64 o                         
   4  14   9       2857.24       2841.81       173.88 o                         
   5  14   9         10.15        111.53        84.39 o                         
   6  14   9       4791.61       4748.20       298.72 o                         
   7  14   9       2884.06       2630.62       162.12 o                         
   8  14   9        424.51        245.06       171.13 o                         
   9  14   9         78.85         42.56        38.25 o                         
  10  14   9        547.18        748.41       128.52 o                         
   1  15   9       3933.21       3952.66       269.19 o                         
   2  15   9        213.34        115.85       126.91 o                         
   3  15   9       4577.26       4700.93       240.98 o                         
   4  15   9         25.72         -2.63        73.74 o                         
   5  15   9        309.42        435.42        79.00 o                         
   6  15   9        338.31        200.34        95.80 o                         
   7  15   9        426.95        780.34        86.97 o                         
   8  15   9       1406.05       1358.34       148.37 o                         
   9  15   9       1368.74       1554.51       159.08 o                         
   1  16   9        615.15        747.35       192.76 o                         
   2  16   9       1288.98       1440.00       159.89 o                         
   3  16   9       1982.20       1979.10       165.97 o                         
   4  16   9        497.98        758.09       111.83 o                         
   5  16   9        398.06        106.71       149.60 o                         
   6  16   9        230.98        297.52       102.69 o                         
   7  16   9        463.15        465.51       103.12 o                         
   1  17   9       1912.64       2609.88       367.58 o                         
   2  17   9        716.67        814.23       217.18 o                         
   3  17   9       1273.32       1252.50       232.37 o                         
   4  17   9        753.00        954.72       189.67 o                         
   5  17   9         17.36        106.59       108.23 o                         
   0   0  10      36144.02      25716.85      2591.81 o                         
   0   1  10        613.74        382.51       114.91 o                         
   1   1  10     105449.15      66900.18      3212.17 o                         
   0   2  10      82720.25      88777.93      3721.11 o                         
   1   2  10      16327.78      14615.88       697.87 o                         
   2   2  10      54199.00      63179.02      4430.20 o                         
   0   3  10      22857.74      26343.69       893.52 o                         
   1   3  10        395.50        939.62       162.27 o                         
   2   3  10      17427.18      16423.26      1109.62 o                         
   3   3  10      39024.88      47216.01      3452.15 o                         
   0   4  10      38414.63      35918.01      2133.48 o                         
   1   4  10      11663.29      13338.65       858.90 o                         
   2   4  10     129594.27     135986.58      7538.42 o                         
   3   4  10       2349.11       2901.78       391.00 o                         
   4   4  10      44446.96      45574.41      5502.61 o                         
   0   5  10       9659.32      13592.51      1639.27 o                         
   1   5  10      38511.75      48654.79      3074.45 o                         
   2   5  10        501.65        368.92       299.34 o                         
   3   5  10     174345.41     189248.62      8183.66 o                         
   4   5  10       9119.53       9673.10       505.66 o                         
   5   5  10      23907.50      24194.59      1398.38 o                         
   0   6  10     114998.70     146371.73     10094.11 o                         
   1   6  10       3241.04       3465.43       455.38 o                         
   2   6  10      55832.05      58458.42      2812.75 o                         
   3   6  10       5759.30       6805.99       390.38 o                         
   4   6  10       7667.10       8335.02       439.45 o                         
   5   6  10      38457.79      37521.03       989.77 o                         
   6   6  10      56381.47      53298.34      2550.23 o                         
   0   7  10      24854.71      32473.61      1723.76 o                         
   1   7  10       1405.52       2004.02       223.93 o                         
   2   7  10       7043.32       8871.71       470.03 o                         
   3   7  10      26299.35      30578.40      1453.79 o                         
   4   7  10        372.47        892.23       182.00 o                         
   5   7  10       3420.65       3988.23       224.16 o                         
   6   7  10       1361.22       1604.48       130.64 o                         
   7   7  10       3980.04       4893.78       366.35 o                         
   0   8  10      15022.39      16866.12      1198.64 o                         
   1   8  10      14927.13      17766.83      1307.58 o                         
   2   8  10      33913.36      36181.04      1998.08 o                         
   3   8  10         65.26        470.93       239.10 o                         
   4   8  10      14378.83      15739.04       937.44 o                         
   5   8  10        594.00        668.59       110.91 o                         
   6   8  10     119890.21     117614.31      3329.75 o                         
   7   8  10       1345.19       1008.41       127.34 o                         
   8   8  10       8753.69      10176.38       936.12 o                         
   0   9  10       1363.53       1075.83       489.54 o                         
   1   9  10      10501.30      10314.90       764.05 o                         
   2   9  10       6844.80       6427.95       743.24 o                         
   3   9  10      66721.55      65637.94      2010.60 o                         
   4   9  10      14570.88      14149.24       499.27 o                         
   5   9  10      39861.25      39062.35      1204.35 o                         
   6   9  10       3510.04       3431.08       186.54 o                         
   7   9  10      37950.67      38466.76      1618.54 o                         
   8   9  10       3761.83       3725.80       196.44 o                         
   9   9  10        639.12       1180.53       160.96 o                         
   0  10  10     140241.64     148510.19      6152.29 o                         
   1  10  10       7463.12       7803.68       454.96 o                         
   2  10  10      10245.72      10114.21       499.82 o                         
   3  10  10       2925.92       3539.26       213.88 o                         
   4  10  10       3057.92       3268.53       183.26 o                         
   5  10  10        306.37        623.11       115.33 o                         
   6  10  10        204.75        565.17       102.89 o                         
   7  10  10       7146.20       7318.62       387.14 o                         
   8  10  10       2189.51       2168.07       163.19 o                         
   9  10  10       3712.39       4516.64       237.97 o                         
  10  10  10      20660.68      24051.64      2071.97 o                         
   0  11  10       3321.15       3175.35       243.96 o                         
   1  11  10      67861.92      72147.20      3010.86 o                         
   2  11  10       6711.48       7879.15       319.98 o                         
   3  11  10       1675.75       1830.92       154.02 o                         
   4  11  10       1594.89       1846.09       146.90 o                         
   5  11  10      13042.04      13438.50       446.17 o                         
   6  11  10       1610.60       1777.69       124.06 o                         
   7  11  10       2332.95       2714.12       207.70 o                         
   8  11  10       3896.81       3684.77       214.62 o                         
   9  11  10      10333.09      10368.98       487.41 o                         
  10  11  10         62.20        102.67        79.66 o                         
  11  11  10      25432.44      19980.09      3948.46 o                         
   0  12  10      27587.57      28559.28      1307.67 o                         
   1  12  10         44.12        -46.29       160.14 o                         
   2  12  10      13155.98      12946.96       468.76 o                         
   3  12  10       8983.45       9539.64       397.57 o                         
   4  12  10       4264.68       4309.14       256.21 o                         
   5  12  10       5755.40       5343.93       226.94 o                         
   6  12  10      23259.01      23855.85       859.63 o                         
   7  12  10        815.13        896.95       120.55 o                         
   8  12  10       3488.42       3821.19       205.02 o                         
   9  12  10       2582.39       2854.42       306.24 o                         
  10  12  10      14324.23      13501.37      1483.83 o                         
  11  12  10        631.66        605.60       121.02 o                         
  12  12  10       2418.46       2023.76      1532.84 o                         
   0  13  10       8068.79       8180.33       492.16 o                         
   1  13  10       7907.19       9631.36       694.18 o                         
   2  13  10       6049.33       6348.66       290.94 o                         
   3  13  10       4648.54       5439.23       333.60 o                         
   4  13  10        935.30        960.62       105.75 o                         
   5  13  10      23985.06      24305.23       933.55 o                         
   6  13  10        858.86        870.80       106.49 o                         
   7  13  10      25932.96      25518.56      1143.94 o                         
   8  13  10       6612.00       6062.55       284.22 o                         
   9  13  10       4839.76       6019.58       318.24 o                         
  10  13  10       1127.31       1173.51       142.60 o                         
  11  13  10       9113.88      11726.18       682.08 o                         
   0  14  10        437.30        537.54       165.77 o                         
   1  14  10       1959.27       2189.16       231.71 o                         
   2  14  10        235.12        546.52       107.92 o                         
   3  14  10        944.62       1046.82       160.96 o                         
   4  14  10      22748.59      21852.12       848.87 o                         
   5  14  10       1089.29       1037.02       107.16 o                         
   6  14  10       4299.10       4222.86       320.68 o                         
   7  14  10        120.49        141.22        75.58 o                         
   8  14  10       9255.19      10193.29       578.85 o                         
   9  14  10       6040.89       6707.78       427.44 o                         
  10  14  10        448.93        797.91       137.26 o                         
   0  15  10         60.18        148.07       158.46 o                         
   1  15  10       7952.91       8570.76       433.15 o                         
   2  15  10        512.39        532.05       125.01 o                         
   3  15  10      11144.15      10695.47       476.92 o                         
   4  15  10       1400.63       1198.41       105.02 o                         
   5  15  10       7319.74       7127.46       404.68 o                         
   6  15  10       3979.89       4051.96       232.51 o                         
   7  15  10       5648.71       6435.98       386.20 o                         
   8  15  10         86.67         89.06        89.90 o                         
   9  15  10       7442.61       7665.90       545.68 o                         
   0  16  10       5737.64       5584.97      1045.56 o                         
   1  16  10       1406.24        467.50       272.58 o                         
   2  16  10      24308.28      24817.79       777.48 o                         
   3  16  10         49.17         43.62        72.20 o                         
   4  16  10       3257.67       3770.39       706.08 o                         
   5  16  10       4834.48       4476.57       424.16 o                         
   6  16  10         68.32         93.13        86.24 o                         
   7  16  10       1451.50       1579.92       218.82 o                         
   0  17  10       1580.91       1809.80       290.16 o                         
   1  17  10      11300.56      10777.59      1100.48 o                         
   2  17  10        842.67        990.79       213.23 o                         
   3  17  10      11097.53      12740.69      1264.38 o                         
   4  17  10        885.87        500.86       143.71 o                         
   1   2  11       5393.19       3694.91       280.30 o                         
   1   3  11       6781.82       6453.93       532.77 o                         
   2   3  11       7338.18       8160.63       553.56 o                         
   1   4  11       3714.72       3449.18       357.68 o                         
   2   4  11     137303.58     133527.75      8376.31 o                         
   3   4  11      11751.20      11047.87       744.30 o                         
   1   5  11       1259.80       1129.24       279.10 o                         
   2   5  11       1011.34       1250.23       377.44 o                         
   3   5  11        440.33        402.87       175.12 o                         
   4   5  11          4.33        284.82       241.77 o                         
   1   6  11        162.08        186.14       303.87 o                         
   2   6  11      28505.72      25474.34      1771.82 o                         
   3   6  11       2482.59       2712.84       265.96 o                         
   4   6  11       8900.27       8428.52       358.32 o                         
   5   6  11       2304.42       1898.13       115.53 o                         
   1   7  11       6497.39       7733.66       481.38 o                         
   2   7  11       5501.60       6350.96       486.34 o                         
   3   7  11      19928.41      19850.88       862.40 o                         
   4   7  11        485.31        700.33       119.75 o                         
   5   7  11       1184.49       1367.33       132.98 o                         
   6   7  11          7.85         33.65        85.58 o                         
   1   8  11       4917.78       6004.27       489.37 o                         
   2   8  11      16227.87      14981.97       715.70 o                         
   3   8  11          3.61        244.72       227.55 o                         
   4   8  11      26791.96      23039.28       930.11 o                         
   5   8  11        914.91        624.15       115.76 o                         
   6   8  11      39784.71      37891.40      1392.46 o                         
   7   8  11       1294.65        800.94       118.78 o                         
   1   9  11       1674.79       2515.95       355.98 o                         
   2   9  11        429.17        459.72       117.75 o                         
   3   9  11       2014.13       1964.23       158.51 o                         
   4   9  11       2341.92       1886.77       157.46 o                         
   5   9  11      18020.94      17039.54       541.50 o                         
   6   9  11       5261.54       5033.59       224.31 o                         
   7   9  11       1662.09       2096.14       271.05 o                         
   8   9  11        391.11        439.57       104.06 o                         
   1  10  11         70.71        247.03       125.56 o                         
   2  10  11       7163.30       6787.07       292.13 o                         
   3  10  11       2575.30       1869.24       149.91 o                         
   4  10  11       8858.88       8904.60       382.52 o                         
   5  10  11       3191.80       2690.38       182.62 o                         
   6  10  11       9159.28       8553.13       341.39 o                         
   7  10  11       6748.78       7080.04       385.48 o                         
   8  10  11       7044.45       7112.63       346.56 o                         
   9  10  11        323.52        174.94        94.95 o                         
   1  11  11       1015.79       1260.81       161.78 o                         
   2  11  11        241.29         84.64       116.49 o                         
   3  11  11          7.69         56.44       113.57 o                         
   4  11  11       1131.72       1116.39       134.71 o                         
   5  11  11        262.34        302.53        90.17 o                         
   6  11  11        759.14        631.21        93.61 o                         
   7  11  11       1952.74       2014.81       179.36 o                         
   8  11  11       2037.24       1445.28       129.02 o                         
   9  11  11        233.29        491.18        97.75 o                         
  10  11  11          9.88         62.17        70.41 o                         
   1  12  11       1649.70       1563.05       161.40 o                         
   2  12  11          9.12        -23.48       109.62 o                         
   3  12  11       2120.27       1993.23       162.15 o                         
   4  12  11      23923.56      24148.92       889.40 o                         
   5  12  11          1.78         69.47        78.63 o                         
   6  12  11       6438.39       5752.33       246.71 o                         
   7  12  11        102.44        -63.64        92.35 o                         
   8  12  11      12593.93      11655.41       442.62 o                         
   9  12  11         39.03        -36.97        69.86 o                         
  10  12  11        154.12         -2.36       123.12 o                         
  11  12  11       1087.68        659.49       124.51 o                         
   1  13  11          0.90        248.79       129.17 o                         
   2  13  11        139.01        178.92       107.81 o                         
   3  13  11       7649.68       8993.74       404.78 o                         
   4  13  11       1290.48       1414.58       114.76 o                         
   5  13  11        552.74        992.01       101.26 o                         
   6  13  11         11.75        107.93        79.60 o                         
   7  13  11       8778.24       7697.27       393.57 o                         
   8  13  11        339.89        214.74       116.35 o                         
   9  13  11          6.59        -29.02       123.51 o                         
  10  13  11        923.88       1002.23       130.55 o                         
  11  13  11         48.40        296.91        88.73 o                         
   1  14  11       2310.47       2307.51       179.59 o                         
   2  14  11      10684.79      11220.23       455.97 o                         
   3  14  11         62.80         62.11        98.66 o                         
   4  14  11        647.95        663.42       122.25 o                         
   5  14  11         10.03        -59.60        74.47 o                         
   6  14  11          0.04         53.36        47.26 o                         
   7  14  11        162.27         59.54        53.40 o                         
   8  14  11        247.51        280.56       119.21 o                         
   9  14  11         18.34         52.67        91.05 o                         
  10  14  11       2157.83       2057.97       186.97 o                         
   1  15  11      10150.54       9235.55       496.01 o                         
   2  15  11        703.39        443.03       118.26 o                         
   3  15  11        256.52        156.89        70.83 o                         
   4  15  11        970.45        761.46       101.25 o                         
   5  15  11        444.53        648.78        98.70 o                         
   6  15  11          8.87         -6.32        63.81 o                         
   7  15  11         22.41         78.10        99.88 o                         
   8  15  11        421.70        334.14        93.34 o                         
   9  15  11      10081.22      10604.84       733.57 o                         
   1  16  11       1221.03       1186.24       155.29 o                         
   2  16  11         74.16        -12.86        85.72 o                         
   3  16  11         11.46         -8.66        60.08 o                         
   4  16  11       1081.79       1177.68       312.55 o                         
   5  16  11        234.43        422.83       147.80 o                         
   6  16  11        501.22        668.65       104.48 o                         
   7  16  11         81.52         13.84        64.78 o                         
   1  17  11         45.37         29.28       156.82 o                         
   2  17  11       3291.83       3292.47       395.39 o                         
   3  17  11       1043.93       1434.36       223.27 o                         
   4  17  11         18.67        -17.82        64.04 o                         
   0   0  12    2488486.50    1727744.62    162026.66 o                         
   0   1  12       3755.86       2576.38       247.55 o                         
   1   1  12     640360.44     385659.31     17078.71 o                         
   0   2  12      70583.05      62541.96      3985.34 o                         
   1   2  12      50917.20      44388.80      2918.74 o                         
   2   2  12      37815.05      33395.03      3147.07 o                         
   0   3  12      16897.92      17532.21      2637.79 o                         
   1   3  12     480183.97     448689.00     17385.26 o                         
   2   3  12      11480.99      11532.86       665.09 o                         
   3   3  12     896484.62     878814.75     59674.55 o                         
   0   4  12       2053.17       1697.61       268.06 o                         
   1   4  12      12328.01      12768.57      1087.57 o                         
   2   4  12      21330.37      21109.38      1544.47 o                         
   3   4  12      11068.73       9674.95       695.40 o                         
   4   4  12      10213.83       8739.10      1461.66 o                         
   0   5  12      42353.69      39952.91      3556.43 o                         
   1   5  12     494177.03     532611.69     39163.92 o                         
   2   5  12        374.92        272.24       324.45 o                         
   3   5  12     528761.25     534092.31     26814.71 o                         
   4   5  12      10384.20      10327.37       696.23 o                         
   5   5  12     111489.67     108210.34      5705.09 o                         
   0   6  12      61977.72      67655.82      4924.18 o                         
   1   6  12       1662.83       2485.42       241.17 o                         
   2   6  12      64377.91      67060.05      4042.49 o                         
   3   6  12       5915.54       6396.99       385.73 o                         
   4   6  12      70428.11      71774.85      2274.24 o                         
   5   6  12      39933.73      37878.87      1034.13 o                         
   6   6  12      49084.58      48015.15      2153.30 o                         
   0   7  12      33143.29      39968.64      2359.06 o                         
   1   7  12     305710.28     309873.03     13360.05 o                         
   2   7  12       7051.30       8040.20       510.98 o                         
   3   7  12     559847.75     577426.94     22497.56 o                         
   4   7  12       8619.72       9733.05       730.54 o                         
   5   7  12     181529.98     170112.98      6522.64 o                         
   6   7  12       9218.45       8697.16       446.08 o                         
   7   7  12     310052.66     283469.88     15353.84 o                         
   0   8  12      16315.11      17793.48      1685.19 o                         
   1   8  12      31020.70      35892.49      1929.54 o                         
   2   8  12      85845.43      81257.23      3406.37 o                         
   3   8  12       1450.91       1547.96       312.66 o                         
   4   8  12      29525.62      29859.81      1784.20 o                         
   5   8  12       5010.79       4629.00       218.94 o                         
   6   8  12         31.95        212.74        91.06 o                         
   7   8  12       1590.49       1641.47       138.84 o                         
   8   8  12        768.43        980.17       150.86 o                         
   0   9  12       1157.60       1205.07       336.39 o                         
   1   9  12     113513.39     107227.30      6703.53 o                         
   2   9  12      24243.40      23994.26       869.57 o                         
   3   9  12     140436.92     136263.02      3749.88 o                         
   4   9  12       5320.57       4979.57       250.89 o                         
   5   9  12     182881.14     174331.80      4880.06 o                         
   6   9  12       2847.61       2883.29       164.84 o                         
   7   9  12     162967.31     158534.08      6155.42 o                         
   8   9  12       9427.17       9318.47       429.21 o                         
   9   9  12     144861.30     126664.37      7023.79 o                         
   0  10  12      23995.07      27647.87      1400.51 o                         
   1  10  12       6895.77       6180.03       294.85 o                         
   2  10  12         29.81        252.31       122.69 o                         
   3  10  12       8156.54       8810.39       398.47 o                         
   4  10  12      26694.55      24070.94       806.91 o                         
   5  10  12      16630.83      15889.48       502.51 o                         
   6  10  12       1752.71       2114.36       140.30 o                         
   7  10  12       7095.98       6918.60       400.05 o                         
   8  10  12      51886.54      48952.34      1941.28 o                         
   9  10  12       3244.40       2613.99       186.74 o                         
  10  10  12       4926.25       5689.73       406.76 o                         
   0  11  12        512.61        408.75       173.19 o                         
   1  11  12     304094.59     300632.00     10180.11 o                         
   2  11  12      10367.16      10495.96       396.34 o                         
   3  11  12     131188.38     136414.00      4119.60 o                         
   4  11  12       8086.14       8372.70       346.74 o                         
   5  11  12     116817.25     114892.11      3608.49 o                         
   6  11  12       5039.90       4946.46       220.02 o                         
   7  11  12      82097.15      82006.41      3549.27 o                         
   8  11  12      11414.93      10261.57       457.67 o                         
   9  11  12      53689.80      51934.78      2019.43 o                         
  10  11  12        214.57        346.09       145.67 o                         
  11  11  12     121381.99     115083.96     10947.83 o                         
   0  12  12       5479.65       4672.14       323.31 o                         
   1  12  12       5598.37       5391.67       327.38 o                         
   2  12  12      43947.66      48977.96      1580.91 o                         
   3  12  12      13119.39      13337.44       511.78 o                         
   4  12  12       7973.96       8512.42       385.40 o                         
   5  12  12       1738.41       1862.89       125.87 o                         
   6  12  12      10495.95       9519.51       363.75 o                         
   7  12  12       3673.66       3750.72       216.21 o                         
   8  12  12       7105.70       6868.86       397.49 o                         
   9  12  12       5188.01       5584.37       377.51 o                         
  10  12  12       2504.10       3064.12       234.55 o                         
  11  12  12        810.38        615.39       120.35 o                         
  12  12  12        516.69        564.54       132.21 o                         
   0  13  12      15004.73      15631.46       810.43 o                         
   1  13  12     101673.36     104910.08      5608.83 o                         
   2  13  12       8858.68       8816.57       372.92 o                         
   3  13  12      43827.21      48876.92      1781.05 o                         
   4  13  12       2722.78       2812.46       155.29 o                         
   5  13  12     177010.23     168104.09      5339.10 o                         
   6  13  12       3770.43       3369.80       187.21 o                         
   7  13  12      55498.70      50895.60      2158.19 o                         
   8  13  12       2692.03       2671.52       254.52 o                         
   9  13  12      52231.18      51106.80      2505.08 o                         
  10  13  12       1732.49       1598.55       153.11 o                         
  11  13  12      27682.49      28823.04      1610.68 o                         
   0  14  12      35759.05      31579.92      1448.43 o                         
   1  14  12       3102.31       2861.93       226.17 o                         
   2  14  12       1965.82       2077.29       158.82 o                         
   3  14  12       7886.86       7683.00       294.99 o                         
   4  14  12        640.66        351.18        79.65 o                         
   5  14  12        620.14        443.50        94.17 o                         
   6  14  12       1033.43       1292.48       137.79 o                         
   7  14  12       1214.68       1172.03       109.53 o                         
   8  14  12         14.49         28.35        98.41 o                         
   9  14  12       1871.21       1872.00       158.52 o                         
  10  14  12       5700.00       5236.72       384.46 o                         
   0  15  12      10910.53       9667.57       891.45 o                         
   1  15  12      45103.69      45218.68      1582.01 o                         
   2  15  12       2327.87       1891.08       142.09 o                         
   3  15  12      47342.98      43426.99      1744.72 o                         
   4  15  12       3245.93       2396.36       166.14 o                         
   5  15  12      49831.61      47253.52      2497.86 o                         
   6  15  12       3260.52       2818.06       231.75 o                         
   7  15  12      30530.47      32101.03      2072.19 o                         
   8  15  12        708.18        649.02        93.25 o                         
   9  15  12      31381.48      26536.46      2524.68 o                         
   0  16  12       5057.08       4588.68       932.03 o                         
   1  16  12       2947.39       2510.63       182.78 o                         
   2  16  12        115.16         47.64        56.43 o                         
   3  16  12       1410.63       1169.55       210.42 o                         
   4  16  12       9222.10       9596.58       741.87 o                         
   5  16  12       6272.24       6170.16       528.19 o                         
   6  16  12      28748.04      30846.98      1723.54 o                         
   7  16  12       3862.94       3359.85       365.80 o                         
   1  17  12      56532.73      58694.36      5560.11 o                         
   2  17  12       1417.67       1307.65       211.69 o                         
   3  17  12      55443.65      54871.05      5191.75 o                         
   4  17  12       3741.74       3207.33       355.87 o                         
   1   2  13        236.65         58.68       173.55 o                         
   1   3  13      45628.45      43240.14      2732.50 o                         
   2   3  13         74.29         22.14       230.05 o                         
   1   4  13       5431.70       4257.30       367.16 o                         
   2   4  13      39132.59      37105.96      2071.38 o                         
   3   4  13       9614.37       9346.53       595.04 o                         
   1   5  13      23841.70      22260.23      2704.88 o                         
   2   5  13          3.37         78.48       283.75 o                         
   3   5  13       3933.34       3941.38       602.35 o                         
   4   5  13        118.86        -89.40       294.74 o                         
   1   6  13        260.02        749.35       156.83 o                         
   2   6  13      70571.70      67839.67      3493.42 o                         
   3   6  13       4240.73       3341.97       335.17 o                         
   4   6  13       6880.95       5247.76       357.02 o                         
   5   6  13         26.21        149.46        81.17 o                         
   1   7  13          5.50        133.08       194.21 o                         
   2   7  13       7785.17       7465.70       490.08 o                         
   3   7  13       4507.88       5139.04       385.19 o                         
   4   7  13       7719.09       7640.86       525.96 o                         
   5   7  13        453.90        601.16        97.80 o                         
   6   7  13       3935.71       3465.53       191.31 o                         
   1   8  13       1358.15       1381.45       257.89 o                         
   2   8  13      48072.09      40599.49      1671.25 o                         
   3   8  13        793.48        726.83       163.08 o                         
   4   8  13      15697.90      14043.56      1022.93 o                         
   5   8  13          6.63         82.24        75.97 o                         
   6   8  13      26443.55      23450.61      1160.15 o                         
   7   8  13       4454.72       4413.67       231.59 o                         
   1   9  13         23.68        296.01       169.03 o                         
   2   9  13        473.06        399.28       160.39 o                         
   3   9  13       1137.62       1272.15       130.18 o                         
   4   9  13       3554.35       3357.33       254.64 o                         
   5   9  13      10018.54       8734.68       335.07 o                         
   6   9  13         40.62         51.77        90.39 o                         
   7   9  13       7548.46       7713.52       584.72 o                         
   8   9  13        123.74        308.65       131.72 o                         
   1  10  13       1257.24       1324.49       231.12 o                         
   2  10  13      18505.17      17456.69       696.90 o                         
   3  10  13       1370.64       1561.47       147.19 o                         
   4  10  13      36165.11      30294.22      1532.12 o                         
   5  10  13       1001.63        857.47       114.30 o                         
   6  10  13       6751.48       6299.59       300.91 o                         
   7  10  13        272.79        301.09       117.80 o                         
   8  10  13       2130.35       2377.95       187.12 o                         
   9  10  13        498.55        496.80       168.36 o                         
   1  11  13       2088.99       2404.18       193.74 o                         
   2  11  13       1553.56       1278.16       147.67 o                         
   3  11  13      11162.83       9974.11       400.22 o                         
   4  11  13       1275.80        865.67       141.52 o                         
   5  11  13        184.88        361.23        99.45 o                         
   6  11  13       1050.63        883.23       107.05 o                         
   7  11  13        222.05        305.21       149.67 o                         
   8  11  13        881.59        827.16       130.50 o                         
   9  11  13       1273.17       1075.76       185.89 o                         
  10  11  13          0.48         49.34       137.55 o                         
   1  12  13       1061.25       1124.18       146.52 o                         
   2  12  13         25.20         99.14       108.04 o                         
   3  12  13        244.80        239.92       112.50 o                         
   4  12  13      14440.70      14998.31       563.42 o                         
   5  12  13          0.33          8.38        86.19 o                         
   6  12  13        137.17        205.51        85.69 o                         
   7  12  13        882.62        636.54       104.68 o                         
   8  12  13      11517.18      10666.41       488.53 o                         
   9  12  13       2143.66       2126.11       224.28 o                         
  10  12  13       1018.96       1037.89       160.95 o                         
  11  12  13        424.58        495.98       101.32 o                         
   1  13  13       1689.76       1597.83       155.09 o                         
   2  13  13          0.96         76.61        97.74 o                         
   3  13  13       3478.86       3878.02       256.12 o                         
   4  13  13       3363.08       3083.77       175.16 o                         
   5  13  13         25.61        396.95        92.93 o                         
   6  13  13       3690.91       3570.76       239.10 o                         
   7  13  13      13228.69      11145.46       589.77 o                         
   8  13  13        400.97        517.67       190.77 o                         
   9  13  13        179.34        303.99       109.75 o                         
  10  13  13         22.95         98.76        83.99 o                         
  11  13  13        972.03        742.22        94.35 o                         
   1  14  13        794.62        770.37       146.32 o                         
   2  14  13       2141.18       2361.20       233.66 o                         
   3  14  13        643.18        752.69        95.65 o                         
   4  14  13       1076.33       1226.82       128.86 o                         
   5  14  13        801.82        769.05       100.34 o                         
   6  14  13          9.62         75.44        71.10 o                         
   7  14  13          9.68         45.86        80.29 o                         
   8  14  13         41.08        125.65        99.13 o                         
   9  14  13       2383.45       2179.94       227.97 o                         
  10  14  13       3328.60       3171.82       243.18 o                         
   1  15  13      13229.78      12267.11       689.93 o                         
   2  15  13        938.88        773.62        97.56 o                         
   3  15  13       1194.73        751.29       140.28 o                         
   4  15  13        230.45        185.65        94.07 o                         
   5  15  13        984.71       1027.41       103.09 o                         
   6  15  13        129.05          0.36       122.50 o                         
   7  15  13        116.92        207.93        84.51 o                         
   8  15  13         91.86         79.94        67.58 o                         
   1  16  13        250.00         60.52       114.16 o                         
   2  16  13         19.75        -90.18       130.73 o                         
   3  16  13       1226.97       1271.13       207.35 o                         
   4  16  13       1879.56       1333.87       199.79 o                         
   5  16  13          0.80         -0.21       119.49 o                         
   6  16  13          0.42         22.08        64.88 o                         
   1  17  13         17.85        273.54       128.50 o                         
   2  17  13         27.24        197.02       120.36 o                         
   3  17  13        812.80        991.56       170.77 o                         
   0   0  14     232403.25     188455.25     17858.89 o                         
   0   1  14       2305.99       2021.90       241.94 o                         
   1   1  14     130986.82     102807.52      6811.25 o                         
   0   2  14     191435.56     168104.28      9120.39 o                         
   1   2  14      20878.70      18647.39       871.37 o                         
   2   2  14       1302.33       1228.00       379.03 o                         
   0   3  14      29623.10      14247.13      4203.49 o                         
   1   3  14       6256.11       6270.89       447.77 o                         
   2   3  14       6489.83       7749.40       592.12 o                         
   3   3  14      15433.72      23230.66      3620.44 o                         
   0   4  14       2028.77       2195.93       321.99 o                         
   1   4  14       4151.19       3322.10       292.42 o                         
   2   4  14     312101.53     298485.22     12958.68 o                         
   3   4  14       5782.49       3870.15       489.01 o                         
   4   4  14      68285.19      57970.33      3454.64 o                         
   0   5  14      27959.29      26845.64      2406.48 o                         
   1   5  14      86416.54      81464.80      7493.51 o                         
   2   5  14       1238.77       1192.17       291.39 o                         
   3   5  14      71794.72      70756.02      3791.38 o                         
   4   5  14      13848.32      11650.59       935.50 o                         
   5   5  14       8410.66       8652.97       408.00 o                         
   0   6  14     133515.14     155487.62      9818.28 o                         
   1   6  14       1879.24       2171.31       226.56 o                         
   2   6  14      73169.47      70641.48      4175.08 o                         
   3   6  14        269.62        330.89       151.31 o                         
   4   6  14      79893.27      74031.95      2693.42 o                         
   5   6  14       4719.42       4394.90       183.30 o                         
   6   6  14      17439.73      13305.73       811.36 o                         
   0   7  14       7996.14       8196.53       610.17 o                         
   1   7  14       8689.42       9266.00       706.51 o                         
   2   7  14        278.53        194.47       161.08 o                         
   3   7  14      53010.52      48639.88      1967.21 o                         
   4   7  14      11010.51       9109.25       605.69 o                         
   5   7  14      21842.36      21482.55      1042.69 o                         
   6   7  14      13842.31      11771.14       567.26 o                         
   7   7  14      18204.82      14404.52      1492.25 o                         
   0   8  14        610.48       1467.50       312.30 o                         
   1   8  14      18134.56      18797.45      1185.71 o                         
   2   8  14      72968.06      69857.15      3869.18 o                         
   3   8  14       3150.81       2933.74       245.07 o                         
   4   8  14      25695.07      23774.39      1116.07 o                         
   5   8  14        543.34        696.21        91.19 o                         
   6   8  14     120990.74     114105.48      3612.64 o                         
   7   8  14        159.13        300.76        91.86 o                         
   8   8  14      12263.15      12605.56      1152.16 o                         
   0   9  14      11091.87      11623.99       730.56 o                         
   1   9  14      13780.53      13345.38       699.15 o                         
   2   9  14       3811.68       3973.78       240.81 o                         
   3   9  14      18638.96      16269.48       736.30 o                         
   4   9  14         83.31        422.99       105.80 o                         
   5   9  14      19209.79      20042.72       608.12 o                         
   6   9  14       1201.56       1071.05       115.22 o                         
   7   9  14      19960.81      19739.40      1097.65 o                         
   8   9  14       2433.05       2415.76       194.48 o                         
   9   9  14       2863.65       3872.49       559.88 o                         
   0  10  14     151808.20     148693.89      7023.68 o                         
   1  10  14        985.42       1018.59       161.60 o                         
   2  10  14       2780.41       2573.52       194.40 o                         
   3  10  14       4386.41       4151.80       288.61 o                         
   4  10  14      44342.02      38777.68      1226.88 o                         
   5  10  14      10522.42       9136.52       441.37 o                         
   6  10  14      15259.29      14192.58       628.91 o                         
   7  10  14       5549.61       5333.74       400.11 o                         
   8  10  14       6514.20       6602.35       363.65 o                         
   9  10  14       1218.91       1328.39       197.44 o                         
  10  10  14       9414.37      10010.91      1419.65 o                         
   0  11  14         56.29        176.30       172.22 o                         
   1  11  14      43214.45      41632.09      1408.34 o                         
   2  11  14       2133.78       2504.67       197.21 o                         
   3  11  14        451.99        878.80       140.78 o                         
   4  11  14       6396.78       5909.18       293.01 o                         
   5  11  14       7834.71       7269.30       309.88 o                         
   6  11  14       2713.12       2543.33       163.84 o                         
   7  11  14        214.90        429.38       114.44 o                         
   8  11  14       8674.20       9074.74       429.14 o                         
   9  11  14       6865.93       6936.77       445.97 o                         
  10  11  14        847.72        792.28       144.53 o                         
  11  11  14      15857.13      17453.48      1268.91 o                         
   0  12  14      58825.16      53430.66      2682.91 o                         
   1  12  14       1210.99       1316.76       179.26 o                         
   2  12  14      27235.71      26169.90       921.37 o                         
   3  12  14       2928.05       3188.01       218.93 o                         
   4  12  14       5483.18       5089.46       239.03 o                         
   5  12  14       1452.52       1474.35       126.79 o                         
   6  12  14      31135.18      29933.61      1119.52 o                         
   7  12  14       4889.11       5584.15       343.74 o                         
   8  12  14       1691.27       1679.67       213.20 o                         
   9  12  14       2237.58       2170.35       207.42 o                         
  10  12  14      37588.49      37772.49      1803.68 o                         
  11  12  14        775.25        939.22       116.41 o                         
  12  12  14       2034.92       1798.81       219.15 o                         
   0  13  14       3450.99       3801.53       343.74 o                         
   1  13  14       1077.84       1824.42       198.73 o                         
   2  13  14        167.56        322.47       128.05 o                         
   3  13  14       4593.45       4025.79       247.97 o                         
   4  13  14       4639.59       4866.15       228.06 o                         
   5  13  14      18439.64      17446.70       678.79 o                         
   6  13  14         88.27         49.64        86.89 o                         
   7  13  14      14880.52      13062.68       681.69 o                         
   8  13  14        266.02        370.54       118.22 o                         
   9  13  14        716.39        581.18       133.84 o                         
  10  13  14       2280.79       2485.64       259.86 o                         
  11  13  14       3844.78       3075.64       266.88 o                         
   0  14  14       2348.96       2207.67       251.81 o                         
   1  14  14        708.59        927.14       151.12 o                         
   2  14  14       1275.41       1304.24       170.75 o                         
   3  14  14       5543.78       6120.15       262.37 o                         
   4  14  14      31753.93      28620.87      1083.08 o                         
   5  14  14        204.16        166.63       122.63 o                         
   6  14  14       8365.58       7598.57       398.35 o                         
   7  14  14       3138.54       3774.23       376.88 o                         
   8  14  14      15086.57      17907.42      1151.12 o                         
   9  14  14         78.10        129.86        74.89 o                         
  10  14  14        874.31        733.80        84.52 o                         
   0  15  14       9194.55      11245.15       802.09 o                         
   1  15  14       5436.54       5360.75       522.83 o                         
   2  15  14        132.07        133.02        65.22 o                         
   3  15  14      10361.47       8631.93       431.20 o                         
   4  15  14        423.18        596.16       115.47 o                         
   5  15  14       1784.70       1901.54       265.74 o                         
   6  15  14       1499.75       1133.42       134.78 o                         
   7  15  14       3071.17       3133.24       229.75 o                         
   8  15  14       2355.83       2112.19       157.61 o                         
   0  16  14       9743.55       9205.43      2848.26 o                         
   1  16  14        128.23        202.17       113.04 o                         
   2  16  14      23095.32      13590.10      1305.92 o                         
   3  16  14        507.79        664.67       164.69 o                         
   4  16  14       1832.17       1460.45       199.02 o                         
   5  16  14       1262.54       1334.59       126.20 o                         
   6  16  14        914.85        827.77        90.49 o                         
   2  17  14        118.79        175.23        97.02 o                         
   1   2  15       6399.39       5233.86       368.48 o                         
   1   3  15       8386.60       5519.45       455.31 o                         
   2   3  15       1230.07        762.84       275.42 o                         
   1   4  15       1457.88        932.44       181.01 o                         
   2   4  15      44199.43      43083.57      3141.91 o                         
   3   4  15       2998.69       2507.00       318.84 o                         
   1   5  15        495.83        423.25       201.56 o                         
   2   5  15       5121.04       5343.08       435.25 o                         
   3   5  15      17625.22      15835.87       805.79 o                         
   4   5  15         30.03        187.24       126.09 o                         
   1   6  15       2875.72       3067.34       262.06 o                         
   2   6  15        442.18        430.79       155.52 o                         
   3   6  15       4880.53       4196.16       423.48 o                         
   4   6  15      20165.26      18707.49       807.58 o                         
   5   6  15       2329.85       1893.55       120.09 o                         
   1   7  15      52777.86      58808.21      2555.27 o                         
   2   7  15       6168.17       6661.64       422.60 o                         
   3   7  15        545.95        811.61       174.42 o                         
   4   7  15         23.62        267.18       120.25 o                         
   5   7  15       3500.39       3323.26       385.36 o                         
   6   7  15         10.99        -57.01        84.26 o                         
   1   8  15         41.87        188.33       198.34 o                         
   2   8  15      13448.21      13031.17       622.68 o                         
   3   8  15       3086.23       3023.05       237.66 o                         
   4   8  15       3403.71       3673.08       382.91 o                         
   5   8  15         10.30         66.80        79.10 o                         
   6   8  15      39982.94      34139.79      1300.17 o                         
   7   8  15       6201.41       4757.40       332.89 o                         
   1   9  15       7485.24       6928.77       445.85 o                         
   2   9  15       1039.99        808.37       136.59 o                         
   3   9  15      37275.96      32476.64      1695.16 o                         
   4   9  15       5970.55       5927.66       344.90 o                         
   5   9  15       1931.82       1696.11       118.99 o                         
   6   9  15        449.62        494.95       157.92 o                         
   7   9  15      53394.77      47464.68      2276.43 o                         
   8   9  15        106.71         19.87       110.58 o                         
   1  10  15        153.97        294.27       129.17 o                         
   2  10  15       2167.92       2013.70       175.17 o                         
   3  10  15        137.37        502.26       123.52 o                         
   4  10  15       2279.39       1761.23       160.92 o                         
   5  10  15         50.33          8.23        79.94 o                         
   6  10  15        809.18        893.47       115.56 o                         
   7  10  15        523.42        373.20       116.65 o                         
   8  10  15      16034.45      16041.86       811.77 o                         
   9  10  15        517.59        506.97       160.95 o                         
   1  11  15       1509.94       1830.48       186.53 o                         
   2  11  15        376.46        518.02       130.22 o                         
   3  11  15       3157.19       3233.52       242.67 o                         
   4  11  15          0.89        -64.10        83.77 o                         
   5  11  15       1001.10        969.93       115.09 o                         
   6  11  15         23.25         -2.28        85.07 o                         
   7  11  15       3313.08       2722.88       225.28 o                         
   8  11  15       3387.01       2839.74       315.27 o                         
   9  11  15       4274.74       4203.16       309.92 o                         
  10  11  15       1277.93       1298.24       159.83 o                         
   1  12  15        180.01         79.00       148.12 o                         
   2  12  15       2369.15       2567.60       201.38 o                         
   3  12  15         23.98        309.00       138.37 o                         
   4  12  15      14052.18      13512.09       478.68 o                         
   5  12  15       1736.10       1351.13       161.44 o                         
   6  12  15       3182.35       3078.33       197.99 o                         
   7  12  15       3081.97       2654.59       203.24 o                         
   8  12  15       1720.49       1761.83       226.62 o                         
   9  12  15        923.24        922.50       187.12 o                         
  10  12  15        227.58        518.33       106.02 o                         
  11  12  15        624.36        502.31        84.95 o                         
   1  13  15        409.46        318.71       146.93 o                         
   2  13  15        762.75        596.26       133.26 o                         
   3  13  15       1553.99       1644.62       123.48 o                         
   4  13  15       3167.96       2503.99       160.26 o                         
   5  13  15       8057.89       7594.59       335.23 o                         
   6  13  15       3441.20       3098.94       244.75 o                         
   7  13  15        530.45        784.41        95.89 o                         
   8  13  15        521.56        476.35       118.73 o                         
   9  13  15        153.97        299.12        90.76 o                         
  10  13  15        384.85        383.24        77.99 o                         
  11  13  15        310.56        170.15        52.62 o                         
   1  14  15       2652.71       2027.62       198.45 o                         
   2  14  15        923.94        888.73       135.08 o                         
   3  14  15        955.61        952.30        93.11 o                         
   4  14  15       4035.77       3003.66       169.36 o                         
   5  14  15         40.87          3.55        67.11 o                         
   6  14  15       9607.44       7423.41       420.34 o                         
   7  14  15        495.17        507.73       120.83 o                         
   8  14  15        445.13        502.08       117.56 o                         
   9  14  15       1214.99        861.76        92.46 o                         
   1  15  15       4323.88       3068.12       178.70 o                         
   2  15  15       2289.24       1859.60       124.91 o                         
   3  15  15       9768.84       7364.14       525.15 o                         
   4  15  15        266.15         78.55       131.42 o                         
   5  15  15        333.87        293.91       140.28 o                         
   6  15  15          8.16         76.12        82.30 o                         
   7  15  15         15.03        277.06       105.46 o                         
   8  15  15         87.51         -9.41        46.73 o                         
   1  16  15        148.55        -26.00       177.71 o                         
   2  16  15       2083.65       1474.48       480.48 o                         
   3  16  15        966.85        715.07       157.75 o                         
   4  16  15         51.16         73.02       101.01 o                         
   5  16  15         15.41         88.05        62.30 o                         
   6  16  15        264.06        128.95        73.69 o                         
   0   0  16      22462.03      18899.91      1988.99 o                         
   0   1  16      28324.93      20543.42      1396.89 o                         
   1   1  16      23703.56      22945.25      3545.57 o                         
   0   2  16      38165.71      27756.93      2198.65 o                         
   1   2  16      41876.89      34025.95      1524.30 o                         
   2   2  16     772804.06     591931.88     36029.95 o                         
   0   3  16     160510.11     128971.16     18153.92 o                         
   1   3  16     290462.03     231357.17     19726.71 o                         
   2   3  16      98755.37      85842.00      4667.25 o                         
   3   3  16     200903.30     179575.03     25473.82 o                         
   0   4  16     223434.08     110508.65      9366.53 o                         
   1   4  16      45540.26      35014.34      3786.33 o                         
   2   4  16     173419.20     168191.62      7269.68 o                         
   3   4  16      13639.77      11961.45       753.24 o                         
   4   4  16     383229.41     303003.88     16886.22 o                         
   0   5  16      17394.14      19082.82      1489.13 o                         
   1   5  16      19023.09      18387.86      2185.56 o                         
   2   5  16      25656.61      24442.22      3028.31 o                         
   3   5  16      26328.41      22328.30      1401.07 o                         
   4   5  16      53360.21      45074.44      1861.71 o                         
   5   5  16     129327.14     119792.26      5061.15 o                         
   0   6  16      64045.01      76236.41      3975.19 o                         
   1   6  16      49869.55      47913.19      4211.93 o                         
   2   6  16     448240.34     442471.81     19722.92 o                         
   3   6  16       8815.61       8623.72       714.50 o                         
   4   6  16      35338.44      32195.55      1099.85 o                         
   5   6  16      56955.29      50002.00      1973.86 o                         
   6   6  16     102567.35      88464.68      3518.77 o                         
   0   7  16      45026.52      49454.42      3073.87 o                         
   1   7  16     132318.91     136068.88      8068.49 o                         
   2   7  16      16223.14      14992.46       886.33 o                         
   3   7  16      23372.75      23551.08      1902.96 o                         
   4   7  16      29514.54      25500.67      1583.69 o                         
   5   7  16      37139.04      34652.31      1797.92 o                         
   6   7  16      34785.93      30147.39      1937.20 o                         
   7   7  16      28844.57      25125.70      2808.98 o                         
   0   8  16     104147.73     121911.73     11730.54 o                         
   1   8  16      41308.64      41953.30      3819.40 o                         
   2   8  16      70826.79      69122.63      3293.91 o                         
   3   8  16      27001.19      25773.63       904.19 o                         
   4   8  16     150167.31     144851.44      6831.34 o                         
   5   8  16       9870.79       9061.83       426.26 o                         
   6   8  16      92716.23      82465.12      2620.73 o                         
   7   8  16       2024.86       1623.00       268.69 o                         
   8   8  16     208140.19     181006.88     11833.91 o                         
   0   9  16      45174.09      46091.73      1951.86 o                         
   1   9  16       8918.27       8872.97       603.15 o                         
   2   9  16      31022.98      30581.16      1482.69 o                         
   3   9  16      36399.89      29992.46      1456.12 o                         
   4   9  16       2802.10       2407.11       136.89 o                         
   5   9  16       2790.74       2614.30       164.54 o                         
   6   9  16      15661.15      13271.14       706.04 o                         
   7   9  16      41437.59      36289.57      1646.24 o                         
   8   9  16      16987.44      15158.09      1102.91 o                         
   9   9  16      15718.95      15642.32      1597.02 o                         
   0  10  16      51021.61      54656.21      2294.15 o                         
   1  10  16       7782.20       7192.24       410.41 o                         
   2  10  16     110688.68     103798.27      4488.80 o                         
   3  10  16      35218.65      32028.19      1401.50 o                         
   4  10  16      38301.76      35019.95      1155.19 o                         
   5  10  16      20229.94      17561.94       606.05 o                         
   6  10  16     131456.12     120301.89      4280.07 o                         
   7  10  16       8897.97       7261.93       465.26 o                         
   8  10  16      23159.30      21600.07      1521.93 o                         
   9  10  16      10243.06       8290.07       494.86 o                         
  10  10  16      60592.22      59064.35      4150.57 o                         
   0  11  16        138.36        235.43       169.60 o                         
   1  11  16      10005.16       9176.57       424.82 o                         
   2  11  16      17313.10      15998.40       596.57 o                         
   3  11  16      90340.33      84429.27      2664.60 o                         
   4  11  16      22421.85      19527.03       644.80 o                         
   5  11  16      31578.14      30988.83      1081.89 o                         
   6  11  16      13236.73      11137.91       465.20 o                         
   7  11  16      27339.74      26559.39      1495.95 o                         
   8  11  16      11113.24       9958.92       646.54 o                         
   9  11  16      14443.46      13643.42       736.63 o                         
  10  11  16        123.57        272.13       191.25 o                         
  11  11  16       1382.68       1435.28       393.34 o                         
   0  12  16     283235.53     264074.06     12444.17 o                         
   1  12  16      13178.21      12670.72       653.31 o                         
   2  12  16      66761.63      64641.82      2184.78 o                         
   3  12  16       7890.14       7099.82       343.28 o                         
   4  12  16      94748.45      89119.19      2637.91 o                         
   5  12  16       4083.17       3964.34       205.60 o                         
   6  12  16      47460.94      42046.43      1613.40 o                         
   7  12  16       9837.62       7710.15       476.88 o                         
   8  12  16      46726.78      49429.12      3042.46 o                         
   9  12  16      11163.47      10958.17       584.84 o                         
  10  12  16      51351.84      48479.99      2328.39 o                         
  11  12  16       1216.49        926.21        98.35 o                         
   0  13  16       6781.38       5527.54       414.77 o                         
   1  13  16      32199.83      29635.02      1234.11 o                         
   2  13  16      25340.12      22635.12       843.74 o                         
   3  13  16      11939.08      11186.30       415.25 o                         
   4  13  16       8758.45       7841.12       329.18 o                         
   5  13  16        626.93        667.96        85.79 o                         
   6  13  16       1542.87        925.50       106.37 o                         
   7  13  16       3356.43       2936.33       275.32 o                         
   8  13  16       4523.42       5482.42       349.92 o                         
   9  13  16      11041.14      10925.59       843.97 o                         
  10  13  16       3615.60       2555.91       370.34 o                         
   0  14  16      11543.50       9904.55       601.62 o                         
   1  14  16      16275.93      14394.95       846.87 o                         
   2  14  16      25277.62      23364.73       753.35 o                         
   3  14  16       4524.37       3780.42       217.40 o                         
   4  14  16      43357.16      37194.59      1736.41 o                         
   5  14  16       4852.95       2629.81       344.51 o                         
   6  14  16      56830.09      50441.54      3096.13 o                         
   7  14  16       2182.13       1876.83       213.66 o                         
   8  14  16      11785.93      11637.52       726.02 o                         
   9  14  16       1545.06       1160.92       102.33 o                         
   0  15  16       6282.66       5415.05       566.98 o                         
   1  15  16       4968.08       4144.38       237.55 o                         
   2  15  16       4767.15       4107.46       297.55 o                         
   3  15  16         77.12        143.24        68.08 o                         
   4  15  16       2997.55       2107.34       353.46 o                         
   5  15  16      25217.59      18714.50      6723.54 o                         
   6  15  16       2359.47       1903.47       164.54 o                         
   7  15  16        567.44        620.31        86.95 o                         
   0  16  16      45822.79      36321.49      9019.14 o                         
   1  16  16       1938.04       1420.80       438.70 o                         
   2  16  16      41722.50      35829.12      6260.41 o                         
   3  16  16       3009.84       1776.73       813.52 o                         
   4  16  16      37506.72      29338.72      1977.16 o                         
   5  16  16      13935.76      10869.55      1502.16 o                         
   1   2  17      30424.99      24995.24      1517.02 o                         
   1   3  17     107865.61      93875.81      6098.71 o                         
   2   3  17       2709.21       2375.28       313.64 o                         
   1   4  17       5144.24       4296.43       601.82 o                         
   2   4  17      11681.67       9165.31       615.73 o                         
   3   4  17        426.73        454.92       277.11 o                         
   1   5  17      13249.21      14181.11       855.24 o                         
   2   5  17      25651.81      22844.61      3249.61 o                         
   3   5  17       5420.70       4954.08       609.26 o                         
   4   5  17        550.69        576.48       161.51 o                         
   1   6  17      11778.28      10495.51       664.20 o                         
   2   6  17       1033.15       1085.95       210.52 o                         
   3   6  17        454.69        412.27       158.96 o                         
   4   6  17        703.59        548.10       163.71 o                         
   5   6  17        179.10        172.00       142.33 o                         
   1   7  17      45974.39      49252.97      2330.37 o                         
   2   7  17       9694.72      10789.35       835.72 o                         
   3   7  17      15189.98      13822.86      1082.78 o                         
   4   7  17       5653.98       4847.24       378.07 o                         
   5   7  17         12.81          0.46        88.52 o                         
   6   7  17        930.05        499.09       118.70 o                         
   1   8  17       5546.90       5468.91       366.16 o                         
   2   8  17      14483.09      14944.58       709.97 o                         
   3   8  17       5794.08       5555.03       308.56 o                         
   4   8  17       1494.51       1340.56       112.13 o                         
   5   8  17       3360.46       3214.00       247.86 o                         
   6   8  17         21.28        185.30       135.14 o                         
   7   8  17       5062.81       4578.67       301.66 o                         
   1   9  17        411.43        363.74       127.82 o                         
   2   9  17         50.66         91.62       108.07 o                         
   3   9  17      32196.19      30205.93      2212.53 o                         
   4   9  17       5473.93       4800.70       225.07 o                         
   5   9  17       3675.95       3362.17       199.75 o                         
   6   9  17       3162.63       2569.06       215.92 o                         
   7   9  17      32334.33      31653.00      1532.14 o                         
   8   9  17       5443.26       5112.73       443.73 o                         
   1  10  17         31.73         46.49       135.47 o                         
   2  10  17        357.22        388.76       120.43 o                         
   3  10  17       1897.56       2052.72       253.85 o                         
   4  10  17      22305.48      19119.43       796.28 o                         
   5  10  17        189.09        101.09        88.31 o                         
   6  10  17        998.97        783.66       105.84 o                         
   7  10  17        103.73         98.29        99.15 o                         
   8  10  17        727.40        584.59       163.24 o                         
   9  10  17         32.17         95.97       128.63 o                         
   1  11  17       2471.90       2118.83       215.38 o                         
   2  11  17       2075.57       1973.88       175.49 o                         
   3  11  17       3758.24       3259.38       370.36 o                         
   4  11  17       2582.59       1891.51       133.20 o                         
   5  11  17        883.51        884.14       114.18 o                         
   6  11  17          3.55        -27.99        80.01 o                         
   7  11  17       1167.53        804.71       124.45 o                         
   8  11  17        206.22        497.28       180.06 o                         
   9  11  17        772.60        699.48       181.55 o                         
  10  11  17        491.90        377.76       102.48 o                         
   1  12  17       1518.66        941.40       172.28 o                         
   2  12  17       7530.73       6241.51       318.43 o                         
   3  12  17       5230.52       4003.97       213.71 o                         
   4  12  17        583.83        401.99        83.96 o                         
   5  12  17       1038.65        678.78        94.64 o                         
   6  12  17        460.07        390.97        80.55 o                         
   7  12  17       1253.88       1108.46       134.67 o                         
   8  12  17       3695.25       3085.92       295.32 o                         
   9  12  17        214.45        409.06       151.61 o                         
  10  12  17        101.25        170.76        78.52 o                         
  11  12  17        120.50         90.17       131.35 o                         
   1  13  17       6919.26       6596.64       373.04 o                         
   2  13  17        132.92        272.06       137.77 o                         
   3  13  17       2991.60       2614.45       150.24 o                         
   4  13  17       1136.12        761.47       124.69 o                         
   5  13  17       2378.57       1842.52       162.14 o                         
   6  13  17        735.55        414.51       199.04 o                         
   7  13  17       9190.87       8349.33       630.47 o                         
   8  13  17         55.37         80.35        83.59 o                         
   9  13  17         22.30         96.19        72.66 o                         
  10  13  17        114.82         97.96        54.32 o                         
   1  14  17       2285.41       2116.34       225.14 o                         
   2  14  17        529.36        497.08        80.41 o                         
   3  14  17        186.06        115.16        74.13 o                         
   4  14  17        499.66        421.06        84.98 o                         
   5  14  17          0.38        -78.94       130.28 o                         
   6  14  17       1169.91        969.98       227.87 o                         
   7  14  17         81.00        176.22        80.90 o                         
   8  14  17         11.61         70.66        60.52 o                         
   9  14  17       1027.56        661.00        73.23 o                         
   1  15  17       3173.55       3104.65       271.39 o                         
   2  15  17       2903.96       2327.91       530.68 o                         
   3  15  17       3210.86       2018.22       322.76 o                         
   4  15  17        202.46        -69.50       115.99 o                         
   5  15  17          2.63         50.39        72.72 o                         
   6  15  17          0.31        102.54        96.87 o                         
   7  15  17        642.63        619.13       109.28 o                         
   1  16  17          8.68        -62.46       102.99 o                         
   2  16  17       3224.21       1035.20       315.00 o                         
   3  16  17         15.14        -34.75        85.96 o                         
   4  16  17          9.87         97.38        53.42 o                         
   5  16  17        510.95        760.25       495.23 o                         
   0   0  18     133229.92     101533.84      9742.61 o                         
   0   1  18      55977.78      50214.95      2586.48 o                         
   1   1  18      64185.24      64406.73      3519.17 o                         
   0   2  18      61321.91      46392.93      2684.03 o                         
   1   2  18      65809.22      55823.96      2299.70 o                         
   2   2  18     126089.26     109323.12     10499.62 o                         
   0   3  18     119317.38      85010.70     11793.92 o                         
   1   3  18       4444.40       4541.49       631.15 o                         
   2   3  18     109641.25      95153.78      8874.08 o                         
   3   3  18     209035.09     136128.92     13424.93 o                         
   0   4  18       2475.63       1393.01       542.79 o                         
   1   4  18     109661.02      86225.20     16047.69 o                         
   2   4  18      55630.79      44036.92      5090.43 o                         
   3   4  18      11264.19       7479.24       574.13 o                         
   4   4  18       2009.39       1761.08       438.09 o                         
   0   5  18       7863.38       7709.92       800.95 o                         
   1   5  18      16747.91      18896.87      1148.25 o                         
   2   5  18      44498.08      36881.77      5377.75 o                         
   3   5  18      85042.36      64421.48      9265.12 o                         
   4   5  18      83573.53      71918.18      3473.88 o                         
   5   5  18     102385.38      83782.01      4640.70 o                         
   0   6  18      52972.81      51381.16      2739.85 o                         
   1   6  18      54372.81      53176.63      5416.47 o                         
   2   6  18       2916.09       2198.23       275.11 o                         
   3   6  18      10799.25       9160.99       558.63 o                         
   4   6  18      46737.35      39481.25      3087.47 o                         
   5   6  18      78231.86      68281.23      3642.77 o                         
   6   6  18      14445.13      12329.91      1047.38 o                         
   0   7  18      66999.82      70526.96      4457.34 o                         
   1   7  18      53705.47      52999.93      4450.79 o                         
   2   7  18      28940.77      30245.25      1361.92 o                         
   3   7  18     112146.14      99459.60      6251.49 o                         
   4   7  18       9505.64       9089.90       389.45 o                         
   5   7  18      32111.15      29006.82      1928.90 o                         
   6   7  18      21136.82      16413.37      1258.61 o                         
   7   7  18      35763.55      35801.44      2687.92 o                         
   0   8  18      14566.69      13994.41      1430.77 o                         
   1   8  18      24628.86      26306.02      1630.35 o                         
   2   8  18      10080.89      10681.85       535.52 o                         
   3   8  18      43173.39      38792.50      2168.25 o                         
   4   8  18        782.14        886.88       133.71 o                         
   5   8  18      16284.29      14155.20      1038.77 o                         
   6   8  18      18441.09      15856.96       989.87 o                         
   7   8  18       5822.07       5695.46       502.12 o                         
   8   8  18        299.11        578.20       236.50 o                         
   0   9  18      63187.77      63814.18      3016.08 o                         
   1   9  18       4441.55       3958.39       255.75 o                         
   2   9  18      21004.79      20392.01       911.05 o                         
   3   9  18        186.74        376.05       109.52 o                         
   4   9  18      10433.24      10344.70       388.40 o                         
   5   9  18      37059.01      33347.49      1548.57 o                         
   6   9  18      13799.39      12023.25       869.39 o                         
   7   9  18      26167.25      27420.08      1578.26 o                         
   8   9  18      14591.49      13683.92       746.04 o                         
   9   9  18        181.21        515.49       225.84 o                         
   0  10  18      61456.16      57245.23      4794.80 o                         
   1  10  18       5561.56       5902.10       501.65 o                         
   2  10  18       2407.05       2317.70       201.11 o                         
   3  10  18      29662.32      26930.91      1455.09 o                         
   4  10  18      23521.17      21822.26       706.26 o                         
   5  10  18       2648.48       2521.47       184.08 o                         
   6  10  18        973.80       1220.39       237.01 o                         
   7  10  18      10053.45       9560.02       620.99 o                         
   8  10  18       3322.21       4224.86       333.93 o                         
   9  10  18      10245.59      10009.87       736.66 o                         
  10  10  18       1314.39       1268.15       234.41 o                         
   0  11  18        521.15        644.22       257.44 o                         
   1  11  18      79017.70      71825.79      3182.99 o                         
   2  11  18      13012.40      12465.56       545.38 o                         
   3  11  18        236.44        694.84       105.62 o                         
   4  11  18      19441.81      17448.33       635.57 o                         
   5  11  18      19881.43      16800.63       685.42 o                         
   6  11  18      13241.03      11328.58       671.23 o                         
   7  11  18        841.66        819.84       122.96 o                         
   8  11  18      12743.41      12690.62       912.13 o                         
   9  11  18      16574.30      14787.00      1057.10 o                         
  10  11  18        769.93        738.85       110.25 o                         
  11  11  18      31023.20      33467.41      5049.28 o                         
   0  12  18         91.66        364.54       176.23 o                         
   1  12  18      10000.34       9676.88       672.71 o                         
   2  12  18        224.93        379.13       125.24 o                         
   3  12  18      11020.46      11433.01       651.40 o                         
   4  12  18       4611.28       4168.93       328.78 o                         
   5  12  18       9468.77       9077.04       552.03 o                         
   6  12  18       7413.20       6550.85       588.37 o                         
   7  12  18       9123.48       8163.42       607.79 o                         
   8  12  18       3444.16       3023.53       307.73 o                         
   9  12  18       7138.02       5658.63       432.39 o                         
  10  12  18       9175.82      10132.91      1120.69 o                         
  11  12  18       1268.33       1027.93        97.31 o                         
   0  13  18       1847.35       2004.02       239.47 o                         
   1  13  18       3259.04       3235.90       279.46 o                         
   2  13  18      14996.05      14846.16       745.30 o                         
   3  13  18      15799.64      14405.09       532.46 o                         
   4  13  18       2710.94       2001.42       153.19 o                         
   5  13  18      16517.67      14175.00      1196.11 o                         
   6  13  18         69.87          8.15       122.72 o                         
   7  13  18      14884.53      12957.68       933.25 o                         
   8  13  18       9030.79       7900.40       583.71 o                         
   9  13  18        967.58       1241.58       117.93 o                         
  10  13  18       4641.16       3728.27       518.50 o                         
   0  14  18       7302.47       7065.61       705.97 o                         
   1  14  18      13915.89      12431.78       680.92 o                         
   2  14  18       1214.71       1068.69       127.19 o                         
   3  14  18        290.33        168.17       109.74 o                         
   4  14  18      15412.69      12910.79      1195.79 o                         
   5  14  18       4112.66       3697.69       413.47 o                         
   6  14  18       9210.09       7766.84       423.35 o                         
   7  14  18       1351.23       1076.79       117.05 o                         
   8  14  18       6281.78       6383.66       811.34 o                         
   9  14  18       5569.93       7263.46      1249.10 o                         
   0  15  18        727.24        395.00       231.28 o                         
   1  15  18       1718.02       1322.45       177.45 o                         
   2  15  18       4849.86       3590.62       575.38 o                         
   3  15  18      10651.65       7305.22       898.67 o                         
   4  15  18       4291.36       3908.12       630.57 o                         
   5  15  18       1693.70       1115.49       117.60 o                         
   6  15  18       4466.51       3502.94       269.87 o                         
   7  15  18       1593.11       1192.04       304.15 o                         
   0  16  18        768.80        177.27       387.84 o                         
   1  16  18        802.47       1037.14       219.64 o                         
   2  16  18       4628.22       3691.71       760.90 o                         
   3  16  18       1209.28        874.24       120.91 o                         
   4  16  18       1756.56       1583.33       410.89 o                         
   1   2  19      40240.17      35476.53      1507.18 o                         
   1   3  19      94630.49      79744.74      5279.66 o                         
   2   3  19       7157.48       6526.71       813.25 o                         
   1   4  19       9888.03       7488.19      1842.84 o                         
   2   4  19       7842.20       3958.02       557.73 o                         
   3   4  19        558.82        375.26       317.11 o                         
   1   5  19      29270.06      27567.20      1475.15 o                         
   2   5  19       4151.67       3357.05       450.54 o                         
   3   5  19       4883.88       2541.37       367.74 o                         
   4   5  19         17.10         -5.57       173.83 o                         
   1   6  19       1786.14       1779.77       412.66 o                         
   2   6  19      14168.73      14657.68       776.57 o                         
   3   6  19         14.79         54.59       174.85 o                         
   4   6  19         12.58        343.33       144.57 o                         
   5   6  19         53.87        261.84       198.45 o                         
   1   7  19      22601.33      20766.87      1820.84 o                         
   2   7  19       6477.21       7325.14       464.96 o                         
   3   7  19      16492.42      14066.05       875.20 o                         
   4   7  19       5000.94       3895.82       248.60 o                         
   5   7  19       9062.55       6568.10       470.95 o                         
   6   7  19       1229.31        531.26       159.98 o                         
   1   8  19       9268.42       8612.62       591.13 o                         
   2   8  19       3098.66       3620.34       333.36 o                         
   3   8  19        242.08        198.29       130.56 o                         
   4   8  19       2234.36       2201.92       266.72 o                         
   5   8  19         12.14         26.05       116.53 o                         
   6   8  19      37748.72      31411.34      2571.33 o                         
   7   8  19       1095.65        584.07       140.50 o                         
   1   9  19        239.22        194.67       123.78 o                         
   2   9  19        994.27        614.69       119.02 o                         
   3   9  19       4216.21       5044.61       423.57 o                         
   4   9  19      14592.59      12542.95       840.25 o                         
   5   9  19      20336.64      17720.32      1251.93 o                         
   6   9  19       3274.71       2755.01       248.11 o                         
   7   9  19       7228.82       6758.04       474.96 o                         
   8   9  19       2639.27       2098.65       265.09 o                         
   1  10  19       1052.08       1152.56       188.60 o                         
   2  10  19       1513.39       1308.72       196.29 o                         
   3  10  19        874.39        818.25       127.66 o                         
   4  10  19      30956.12      26641.85      1886.25 o                         
   5  10  19       1540.99        937.71       167.42 o                         
   6  10  19       2356.84       1937.13       199.08 o                         
   7  10  19        679.07        539.12       147.18 o                         
   8  10  19         43.79        130.39       125.64 o                         
   9  10  19        170.34        289.89       118.74 o                         
   1  11  19       1042.27       1022.66       204.96 o                         
   2  11  19       5429.27       5383.23       350.35 o                         
   3  11  19       8426.93       7753.24       561.47 o                         
   4  11  19        435.76        406.49       123.60 o                         
   5  11  19       2919.84       2449.20       218.41 o                         
   6  11  19        642.79        403.75       132.77 o                         
   7  11  19          8.71        252.68       130.33 o                         
   8  11  19        361.93        429.89       121.87 o                         
   9  11  19       1459.58       1205.15       210.68 o                         
  10  11  19        301.80        403.36        96.32 o                         
   1  12  19        530.10        399.98       163.92 o                         
   2  12  19       2709.63       2028.84       185.93 o                         
   3  12  19       2505.28       1899.56       164.84 o                         
   4  12  19        569.49        334.87       162.63 o                         
   5  12  19       1508.33       1235.65       156.60 o                         
   6  12  19        617.59        471.33       138.81 o                         
   7  12  19       2104.62       2400.74       216.11 o                         
   8  12  19       3059.17       2961.06       258.48 o                         
   9  12  19         75.11         78.29        76.90 o                         
  10  12  19         98.99         76.68        60.00 o                         
  11  12  19        914.56        836.22        75.89 o                         
   1  13  19       2930.70       3141.04       240.39 o                         
   2  13  19        269.24        124.86       106.92 o                         
   3  13  19       7077.02       6022.22       383.60 o                         
   4  13  19         10.08        -42.38       113.96 o                         
   5  13  19         63.17          5.72       113.22 o                         
   6  13  19        311.74        169.79       116.55 o                         
   7  13  19      15899.17      15084.92      1073.36 o                         
   8  13  19        536.85        417.42        85.35 o                         
   9  13  19         21.02         35.63        54.18 o                         
  10  13  19          1.22        -74.23       170.24 o                         
   1  14  19         98.75         27.11       118.05 o                         
   2  14  19       4404.52       3915.49       245.01 o                         
   3  14  19        438.60        175.66       119.81 o                         
   4  14  19        386.49        117.84       105.09 o                         
   5  14  19        182.88        195.76       131.44 o                         
   6  14  19        454.07        302.10        81.51 o                         
   7  14  19        775.09        769.39       119.05 o                         
   8  14  19         14.03         19.57        43.86 o                         
   9  14  19        593.70        619.44       236.62 o                         
   1  15  19       2463.17       2287.79       252.28 o                         
   2  15  19       3077.95       3060.63       334.81 o                         
   3  15  19        719.77        510.78       185.28 o                         
   4  15  19        793.22        315.71       119.43 o                         
   5  15  19        446.30        389.94        70.91 o                         
   6  15  19        496.91        407.19       106.23 o                         
   7  15  19       1105.90       1385.68       337.11 o                         
   1  16  19          0.19        -28.94       177.05 o                         
   2  16  19        797.91        436.53       127.30 o                         
   3  16  19       1921.62       1682.13       408.95 o                         
   4  16  19        353.73        300.04       199.28 o                         
   0   0  20      75849.35      60120.64      5891.24 o                         
   0   1  20       1695.00       1590.48       299.02 o                         
   1   1  20     223776.44     200326.81     12263.97 o                         
   0   2  20     162266.62     138837.59      7705.06 o                         
   1   2  20       1489.75       1563.11       210.24 o                         
   2   2  20      22012.59      19149.19      1804.28 o                         
   0   3  20      10414.28       8894.18       687.55 o                         
   1   3  20     109413.14      92346.52      3581.12 o                         
   2   3  20       1553.51       1514.67       272.18 o                         
   3   3  20     290232.38     259050.30     15146.72 o                         
   0   4  20      32399.63      27466.24      6004.40 o                         
   1   4  20      12014.83      10407.57      1490.31 o                         
   2   4  20     157891.69     106020.08     16416.61 o                         
   3   4  20        167.86        112.32       343.41 o                         
   4   4  20      39403.44      18598.69      2961.18 o                         
   0   5  20       3020.42       2595.51       489.74 o                         
   1   5  20     193551.34     184950.05      8016.57 o                         
   2   5  20        586.44        449.57       284.27 o                         
   3   5  20     282173.12     222591.78     34793.71 o                         
   4   5  20       7924.32       7309.28       552.30 o                         
   5   5  20      71981.07      66273.02      3809.12 o                         
   0   6  20     125132.82     124159.27      6242.39 o                         
   1   6  20       1890.13       1872.09       288.62 o                         
   2   6  20        283.75        386.93       211.96 o                         
   3   6  20        141.99        170.85       192.92 o                         
   4   6  20     113794.44     101090.09      5042.32 o                         
   5   6  20      18099.39      15740.64       981.84 o                         
   6   6  20      33309.23      23927.94      3964.27 o                         
   0   7  20      31876.11      30549.54      3746.04 o                         
   1   7  20      93631.70      99841.72      4335.12 o                         
   2   7  20        977.00        874.42       193.27 o                         
   3   7  20     134091.28     116888.48      7547.13 o                         
   4   7  20       1088.63        751.93       226.65 o                         
   5   7  20      38426.03      32487.05      2404.25 o                         
   6   7  20       4015.51       3180.28       282.82 o                         
   7   7  20     128913.28     114609.40     10089.54 o                         
   0   8  20      29115.15      23310.67      2880.13 o                         
   1   8  20       2310.12       1803.27       252.67 o                         
   2   8  20      67217.23      62088.38      3321.24 o                         
   3   8  20       7981.30       6181.38       520.42 o                         
   4   8  20       2080.81       2167.19       221.19 o                         
   5   8  20        106.70          1.92       122.14 o                         
   6   8  20      26368.62      22373.21      2222.80 o                         
   7   8  20       4994.93       3853.76       588.80 o                         
   8   8  20       5829.67       5928.36      1088.22 o                         
   0   9  20      11713.50      10758.01      1148.93 o                         
   1   9  20      68075.38      73128.41      5793.65 o                         
   2   9  20       2698.38       2239.63       251.42 o                         
   3   9  20      66215.04      66991.63      5670.41 o                         
   4   9  20       6569.52       5028.88       471.68 o                         
   5   9  20     178784.78     146801.38     10806.38 o                         
   6   9  20        450.65        666.86       244.48 o                         
   7   9  20      99263.90      89830.77      4931.22 o                         
   8   9  20        487.92        541.62       137.73 o                         
   9   9  20      30342.71      30005.33      2105.61 o                         
   0  10  20      15604.83      13962.72      2054.89 o                         
   1  10  20        825.88        727.78       137.23 o                         
   2  10  20      18859.22      16773.38      1616.04 o                         
   3  10  20      14146.44      12200.03       877.86 o                         
   4  10  20      65641.16      61500.46      3499.90 o                         
   5  10  20        156.98         77.04       138.96 o                         
   6  10  20      12661.60      10660.25       620.17 o                         
   7  10  20      18075.46      17718.21      1052.66 o                         
   8  10  20      39390.88      36096.27      1721.94 o                         
   9  10  20       4807.38       4519.52       291.54 o                         
  10  10  20        195.13        396.72       137.29 o                         
   0  11  20       2265.13       2042.31       253.70 o                         
   1  11  20     162660.67     159231.62      9039.76 o                         
   2  11  20       2163.40       2024.33       179.05 o                         
   3  11  20      50325.45      48527.80      2637.92 o                         
   4  11  20      15265.99      14123.45       910.07 o                         
   5  11  20      50155.82      45575.60      3154.19 o                         
   6  11  20       2993.08       2601.83       211.91 o                         
   7  11  20      47804.68      45772.64      2534.61 o                         
   8  11  20       9062.83       7731.91       489.24 o                         
   9  11  20      26676.22      23401.24      1598.61 o                         
  10  11  20       1083.52        869.41       111.82 o                         
  11  11  20      89139.74      83206.00     16231.68 o                         
   0  12  20        846.60        477.80       234.22 o                         
   1  12  20        823.62        498.61       133.25 o                         
   2  12  20      42277.46      36409.22      1769.65 o                         
   3  12  20      13819.68      12024.13       763.85 o                         
   4  12  20       4747.76       3878.90       542.43 o                         
   5  12  20       2426.20       2135.59       365.46 o                         
   6  12  20       9780.30       8055.33       815.99 o                         
   7  12  20       5295.25       5101.89       355.24 o                         
   8  12  20      12121.71      10253.51       599.52 o                         
   9  12  20         77.06         92.67        67.84 o                         
  10  12  20      11311.73       8641.09       621.24 o                         
  11  12  20         68.20        111.40       157.37 o                         
   0  13  20       5023.28       4197.96       339.40 o                         
   1  13  20      46628.97      44043.77      1857.15 o                         
   2  13  20       6507.50       6184.88       498.18 o                         
   3  13  20      40331.03      36734.72      3195.79 o                         
   4  13  20        664.90        754.20       144.58 o                         
   5  13  20      62496.67      52902.38      4550.05 o                         
   6  13  20         52.07          3.45        94.64 o                         
   7  13  20      29587.68      26086.89      1825.60 o                         
   8  13  20       4179.59       3679.69       284.61 o                         
   9  13  20      36564.90      24425.71      1707.52 o                         
  10  13  20       3598.83       4171.32       370.25 o                         
   0  14  20      25241.57      23680.57      1614.39 o                         
   1  14  20      10133.59      10010.35       592.77 o                         
   2  14  20       7251.11       5638.46       839.29 o                         
   3  14  20       3637.13       2855.36       213.65 o                         
   4  14  20       8480.33       7451.54       793.85 o                         
   5  14  20        685.12        398.78        84.38 o                         
   6  14  20        148.82         10.52        53.89 o                         
   7  14  20       2029.37       1818.10       154.80 o                         
   8  14  20       8236.14       9900.26      1070.46 o                         
   0  15  20       3538.83       2677.24       224.67 o                         
   1  15  20      20707.93      19928.32      1541.45 o                         
   2  15  20       1159.62        774.08       160.45 o                         
   3  15  20      58195.15      28990.88      3077.43 o                         
   4  15  20       5942.63       4695.54       862.79 o                         
   5  15  20      25545.25      22290.25      4053.01 o                         
   6  15  20       6921.66       8752.27       676.00 o                         
   0  16  20        735.54        341.97       348.80 o                         
   1  16  20       1693.86        910.78       387.34 o                         
   2  16  20       2012.71       1055.09       392.16 o                         
   3  16  20       1481.62       1296.76       294.37 o                         
   4  16  20       6361.29       7268.22       711.12 o                         
   1   2  21         26.07        113.93       172.99 o                         
   1   3  21        951.62        444.27       181.90 o                         
   2   3  21      21376.49      20527.42      1070.66 o                         
   1   4  21       9761.08       8013.99       827.98 o                         
   2   4  21      71067.59      46395.44      4989.87 o                         
   3   4  21       1229.96        333.02       381.96 o                         
   1   5  21         43.23         10.83       249.58 o                         
   2   5  21        643.90        674.16       308.79 o                         
   3   5  21       4093.27       3133.55       421.09 o                         
   4   5  21       1202.70        630.66       426.97 o                         
   1   6  21        758.10        874.23       275.05 o                         
   2   6  21       2781.38       2388.69       282.39 o                         
   3   6  21         16.03         12.90       206.56 o                         
   4   6  21      10391.35       7224.77       640.20 o                         
   5   6  21        138.87        -38.21       198.98 o                         
   1   7  21      35825.47      28035.46      3041.98 o                         
   2   7  21       7177.01       5525.31       459.11 o                         
   3   7  21       6219.30       5390.60       379.29 o                         
   4   7  21         89.91       -165.87       177.73 o                         
   5   7  21        783.44        499.31       185.06 o                         
   6   7  21        610.28        661.12       208.55 o                         
   1   8  21       4408.27       3716.14       406.73 o                         
   2   8  21       4184.85       3000.62       286.64 o                         
   3   8  21        792.45        590.65       168.07 o                         
   4   8  21       7436.83       6964.94       623.38 o                         
   5   8  21        119.53         65.29       116.30 o                         
   6   8  21         63.14        -26.47       138.74 o                         
   7   8  21        408.79        451.76       145.34 o                         
   1   9  21      26725.60      23359.90      2240.90 o                         
   2   9  21        984.18        524.89       175.52 o                         
   3   9  21       3628.83       3559.72       303.49 o                         
   4   9  21      10488.21       7072.18       714.06 o                         
   5   9  21       2301.34       1693.01       265.81 o                         
   6   9  21         93.98        214.99       159.11 o                         
   7   9  21       3802.74       3424.31       292.54 o                         
   8   9  21       3666.79       3409.05       258.31 o                         
   1  10  21         95.15        -39.32       152.04 o                         
   2  10  21       1764.32       1437.42       216.31 o                         
   3  10  21       4410.06       4032.38       359.17 o                         
   4  10  21       1145.39       1021.40       167.17 o                         
   5  10  21        132.96        -88.37       144.55 o                         
   6  10  21       1471.04       1430.25       206.81 o                         
   7  10  21       3741.71       3321.14       275.64 o                         
   8  10  21      16429.06      15931.40       820.09 o                         
   9  10  21        324.09        401.09       149.57 o                         
   1  11  21        369.83        323.78       160.20 o                         
   2  11  21       1279.35       1430.55       150.26 o                         
   3  11  21      18578.39      16159.50       781.86 o                         
   4  11  21         53.70        502.16       150.49 o                         
   5  11  21          1.40        -34.77       124.61 o                         
   6  11  21          0.29         23.23       108.10 o                         
   7  11  21         30.58        135.00       110.97 o                         
   8  11  21       1750.19       1576.60       156.49 o                         
   9  11  21       5718.64       4547.10       306.61 o                         
  10  11  21        164.34        147.26        94.71 o                         
   1  12  21         89.66          8.79       118.70 o                         
   2  12  21        600.07        541.22       130.79 o                         
   3  12  21       1933.69       1683.42       209.91 o                         
   4  12  21      13867.16      10790.91      1097.27 o                         
   5  12  21          7.08        -44.23       116.81 o                         
   6  12  21      15921.29      12523.27      1079.38 o                         
   7  12  21        241.36        131.09        85.78 o                         
   8  12  21        548.08        700.62       100.04 o                         
   9  12  21        456.81        252.31        67.63 o                         
  10  12  21       1194.00        832.43        85.68 o                         
  11  12  21        324.55        517.11       226.00 o                         
   1  13  21       1966.57       1756.59       159.24 o                         
   2  13  21        480.31        372.74       104.25 o                         
   3  13  21       4866.53       4071.48       373.70 o                         
   4  13  21       2662.58       2325.87       192.19 o                         
   5  13  21       4716.21       3980.22       554.46 o                         
   6  13  21          4.71         43.59        81.16 o                         
   7  13  21       1561.44       1328.76       138.26 o                         
   8  13  21         78.18         95.01        56.56 o                         
   9  13  21        963.69        831.73       321.63 o                         
   1  14  21         57.14        -50.31        86.21 o                         
   2  14  21      14266.88      11280.52      1650.53 o                         
   3  14  21         16.88        -85.68        95.19 o                         
   4  14  21       1384.73        742.82       137.33 o                         
   5  14  21         20.30        -99.23        99.23 o                         
   6  14  21        691.75        505.80        75.06 o                         
   7  14  21       1589.44       1000.30       107.55 o                         
   8  14  21        221.67        190.87       230.44 o                         
   1  15  21        759.81        682.50       116.83 o                         
   2  15  21       2270.24       1970.84       314.35 o                         
   3  15  21       1382.85        948.88       272.17 o                         
   4  15  21         12.29       -115.02       185.36 o                         
   5  15  21       1063.94       1703.36       343.27 o                         
   6  15  21        227.03        355.56       164.23 o                         
   1  16  21        396.44       -291.33       347.70 o                         
   2  16  21        325.40        -27.92       207.23 o                         
   3  16  21        398.31        251.49       195.22 o                         
   0   0  22       9202.98      10665.77      1300.38 o                         
   0   1  22        600.51        974.19       255.18 o                         
   1   1  22       2618.22       2509.27       405.49 o                         
   0   2  22      17182.48      16360.78       937.43 o                         
   1   2  22      34111.85      33583.63      1426.72 o                         
   2   2  22       1538.93       2055.10       356.45 o                         
   0   3  22      30304.05      29779.04      1812.60 o                         
   1   3  22      32296.80      29943.99      1270.48 o                         
   2   3  22      17323.52      16268.95      1045.68 o                         
   3   3  22      35286.82      36294.30      2426.48 o                         
   0   4  22      91283.43      77473.06      4596.25 o                         
   1   4  22      19978.96      17183.82      1118.36 o                         
   2   4  22      86426.14      57867.00      6404.94 o                         
   3   4  22      12391.55       5963.41       848.49 o                         
   4   4  22      63143.57      28308.10      3821.14 o                         
   0   5  22      41008.89      39669.12      2546.82 o                         
   1   5  22         73.74        272.96       298.43 o                         
   2   5  22        155.56        233.93       289.50 o                         
   3   5  22      14959.78       7142.50      1035.52 o                         
   4   5  22      11941.06       5847.09       867.11 o                         
   5   5  22       8704.17       7907.09       595.41 o                         
   0   6  22      37737.48      31699.12      2405.42 o                         
   1   6  22       1711.49       1348.05       361.46 o                         
   2   6  22      31771.95      26189.38      1875.29 o                         
   3   6  22       6838.51       6173.42       605.15 o                         
   4   6  22       1756.85       1951.48       371.05 o                         
   5   6  22      47439.34      41667.30      2757.52 o                         
   6   6  22      21330.50      16405.79      2799.42 o                         
   0   7  22      29040.59      28338.02      3289.38 o                         
   1   7  22      19244.86      16509.03      1424.56 o                         
   2   7  22      11935.11       9362.93       595.60 o                         
   3   7  22      15635.93      12988.45       924.02 o                         
   4   7  22       6641.85       6539.33       656.81 o                         
   5   7  22      15739.10      13122.39       930.93 o                         
   6   7  22       7876.93       7258.11       774.35 o                         
   7   7  22      17932.96      13526.36      1408.34 o                         
   0   8  22      21872.70      18393.23      2434.89 o                         
   1   8  22      36471.25      35569.30      3482.69 o                         
   2   8  22      26257.25      23954.28      1732.30 o                         
   3   8  22        167.50        268.61       167.15 o                         
   4   8  22       5497.81       5165.59       523.82 o                         
   5   8  22       1452.85        675.38       185.44 o                         
   6   8  22      63622.69      55596.11      4360.69 o                         
   7   8  22       1552.79       1338.16       187.07 o                         
   8   8  22        949.83       1080.87       222.13 o                         
   0   9  22        143.42        129.57       289.09 o                         
   1   9  22        671.06        822.27       244.73 o                         
   2   9  22      12704.35      11052.51       978.43 o                         
   3   9  22       5265.77       4507.71       343.10 o                         
   4   9  22      11636.74       9936.81      1002.13 o                         
   5   9  22       4389.19       3435.90       313.65 o                         
   6   9  22        749.07        746.28       123.22 o                         
   7   9  22       3511.85       3337.29       275.90 o                         
   8   9  22       8632.62       8345.74       471.78 o                         
   9   9  22      10043.62       7910.41       638.51 o                         
   0  10  22      51442.23      52133.63      2988.75 o                         
   1  10  22       5395.84       4308.25       687.07 o                         
   2  10  22       5962.73       5977.03       574.96 o                         
   3  10  22       7883.63       7547.51      1110.97 o                         
   4  10  22        156.55        592.40       241.18 o                         
   5  10  22       6205.09       6154.92       423.03 o                         
   6  10  22       1054.11        579.54       124.06 o                         
   7  10  22      10476.96      10383.97       640.33 o                         
   8  10  22       4024.03       3620.63       300.09 o                         
   9  10  22       4518.95       5082.40       306.73 o                         
  10  10  22      11461.40      10249.29       762.54 o                         
   0  11  22       3085.39       3009.56       376.66 o                         
   1  11  22        932.47        953.23       143.53 o                         
   2  11  22      11978.37      12344.39      1186.32 o                         
   3  11  22       9659.05       9790.30       547.31 o                         
   4  11  22       6313.77       5609.85       491.18 o                         
   5  11  22        109.29        110.36       160.37 o                         
   6  11  22       4061.93       2954.10       275.40 o                         
   7  11  22       7223.85       6321.32       415.01 o                         
   8  11  22      10727.02      10735.48       847.67 o                         
   9  11  22         76.25        151.19        74.65 o                         
  10  11  22        141.65        132.73        57.94 o                         
   0  12  22      10267.96      10946.85       597.97 o                         
   1  12  22        418.86        315.80       139.84 o                         
   2  12  22      15084.20      13640.43       872.78 o                         
   3  12  22      10663.79       9645.80      1222.07 o                         
   4  12  22       2111.44       1763.53       247.27 o                         
   5  12  22       2434.13       2087.88       355.80 o                         
   6  12  22      18582.75      15394.45      1012.41 o                         
   7  12  22       3980.01       3889.00       394.00 o                         
   8  12  22        484.17        588.95       137.80 o                         
   9  12  22       5968.43       4523.83       338.56 o                         
   0  13  22      11436.36       9180.30       731.99 o                         
   1  13  22        158.87        263.13       110.66 o                         
   2  13  22       8174.22       7780.94       716.60 o                         
   3  13  22       1827.57       1333.11       213.32 o                         
   4  13  22        519.27        404.42       205.82 o                         
   5  13  22        480.98        543.05        87.56 o                         
   6  13  22        840.39        637.28        91.12 o                         
   7  13  22       1328.83       1190.52       169.90 o                         
   8  13  22       5683.77       5206.72      1172.13 o                         
   9  13  22        586.34        842.18       261.11 o                         
   0  14  22       2499.98       2408.63       224.66 o                         
   1  14  22       3958.51       3644.53       214.87 o                         
   2  14  22        180.50         91.44        89.39 o                         
   3  14  22       3026.10       2315.99       246.39 o                         
   4  14  22       6649.66       5894.47       629.18 o                         
   5  14  22        493.18        388.20       303.14 o                         
   6  14  22       1495.82       1205.20       149.84 o                         
   7  14  22        230.91       1208.79       315.29 o                         
   8  14  22       4202.36       4689.41       385.93 o                         
   0  15  22       2422.56       1864.84       252.58 o                         
   1  15  22        401.29        214.29       107.20 o                         
   2  15  22       1107.60        968.48       156.82 o                         
   3  15  22        100.32        180.53       125.51 o                         
   4  15  22       2014.87        917.20       268.79 o                         
   5  15  22        417.50        437.14       228.27 o                         
   6  15  22       7823.72       8876.88       919.54 o                         
   0  16  22       4901.07       2601.65       447.96 o                         
   1  16  22       1097.14        666.66       299.39 o                         
   2  16  22      15857.27      10658.16       802.97 o                         
   1   2  23      21100.21      18379.98       797.09 o                         
   1   3  23        675.11        772.24       194.12 o                         
   2   3  23      24570.53      23616.44      1754.32 o                         
   1   4  23       8041.98       6599.21       511.88 o                         
   2   4  23      54329.45      44440.92      2621.62 o                         
   3   4  23      19413.49      13078.84      1947.77 o                         
   1   5  23        634.05        607.47       346.74 o                         
   2   5  23         89.21        137.34       291.94 o                         
   3   5  23        668.87        495.04       257.05 o                         
   4   5  23         14.52        276.03       236.63 o                         
   1   6  23          7.15       -200.76       247.00 o                         
   2   6  23      12050.50       8595.41       498.33 o                         
   3   6  23       6384.50       5451.80       321.07 o                         
   4   6  23       6480.80       5635.75       330.49 o                         
   5   6  23        657.39        300.23       167.04 o                         
   1   7  23       1836.29       1544.76       256.49 o                         
   2   7  23       8484.91       6171.15       443.89 o                         
   3   7  23       5992.79       5277.66       484.06 o                         
   4   7  23       1826.86       1197.05       186.15 o                         
   5   7  23         40.05        118.45       184.56 o                         
   6   7  23       2242.71       1996.30       246.60 o                         
   1   8  23       3057.65       2473.33       402.49 o                         
   2   8  23       5654.95       4656.96       398.45 o                         
   3   8  23        144.25        422.84       169.05 o                         
   4   8  23      12886.81       9788.81      1054.20 o                         
   5   8  23        295.04        300.89       182.17 o                         
   6   8  23      10001.83       7737.72      1833.87 o                         
   7   8  23         18.88       1254.48       605.89 o                         
   1   9  23        666.08        780.98       242.45 o                         
   2   9  23        215.83       -117.41       187.68 o                         
   3   9  23        969.71       1094.74       217.67 o                         
   4   9  23       5404.45       3655.06       668.25 o                         
   5   9  23       4052.19       1032.81       496.66 o                         
   6   9  23       1160.40        830.25       223.48 o                         
   7   9  23        908.61        753.10       139.83 o                         
   8   9  23        691.62        500.11       111.84 o                         
   1  10  23        304.05        271.36       287.72 o                         
   2  10  23        513.99        284.00       264.73 o                         
   3  10  23       5812.61       4484.62       818.42 o                         
   4  10  23       1557.26       1468.06       268.68 o                         
   5  10  23        897.23        671.51       177.00 o                         
   6  10  23       1442.21       1411.66       163.89 o                         
   7  10  23      11600.88      10174.28       623.95 o                         
   8  10  23       2871.77       2995.21       219.22 o                         
   9  10  23         45.29         60.70        98.85 o                         
   1  11  23        414.47        398.21       238.91 o                         
   2  11  23       1004.47        960.46       231.01 o                         
   3  11  23       2302.59       2312.48       332.99 o                         
   4  11  23       2135.99       1990.56       423.80 o                         
   5  11  23        103.00        808.85       279.65 o                         
   6  11  23       1299.32        748.16       134.12 o                         
   7  11  23       1658.74       1228.17       134.64 o                         
   8  11  23        581.25        296.07        82.49 o                         
   9  11  23         28.67        190.77        69.90 o                         
  10  11  23         29.65       -147.72       196.42 o                         
   1  12  23       3383.75       2012.40       265.05 o                         
   2  12  23       1636.64       1274.42       227.58 o                         
   3  12  23       2241.82       2091.23       201.90 o                         
   4  12  23       9276.55       8375.46       902.23 o                         
   5  12  23          9.29         29.63       113.34 o                         
   6  12  23       6613.95       5656.58       556.81 o                         
   7  12  23        464.60        238.92        75.67 o                         
   8  12  23       3456.40       3247.10       251.61 o                         
   9  12  23        268.97        217.55       236.37 o                         
  10  12  23        965.97        897.88       262.28 o                         
   1  13  23        397.70        409.94       122.13 o                         
   2  13  23        121.93          2.89       104.62 o                         
   3  13  23       2190.18       1465.80       205.18 o                         
   4  13  23       5184.33       3435.38       430.17 o                         
   5  13  23        839.02        484.97       157.17 o                         
   6  13  23        220.72        105.32        78.42 o                         
   7  13  23       3744.86       2739.34       285.47 o                         
   8  13  23        996.52        786.15       279.44 o                         
   9  13  23        132.15        113.84       197.85 o                         
   1  14  23       3647.51       3478.28       410.17 o                         
   2  14  23       4990.71       3330.54       576.23 o                         
   3  14  23         17.20        -74.99        81.20 o                         
   4  14  23        151.56        143.87        81.31 o                         
   5  14  23          3.43        -37.55       188.68 o                         
   6  14  23        103.09         98.49       193.05 o                         
   7  14  23         45.47       -122.67       221.97 o                         
   1  15  23       2000.37       1694.00      1065.62 o                         
   2  15  23       1506.61       1567.63       303.37 o                         
   3  15  23        181.35        -62.70       169.92 o                         
   4  15  23       1113.22        672.68       254.66 o                         
   1  16  23       1279.37        546.55       251.94 o                         
   0   0  24    1808296.62    1743363.38    163637.09 o                         
   0   1  24       2599.07       3518.26       334.54 o                         
   1   1  24      39714.86      39167.36      2637.42 o                         
   0   2  24      62208.78      62210.95      3547.46 o                         
   1   2  24      67092.56      65561.50      2434.47 o                         
   2   2  24      69960.44      63958.35      3736.97 o                         
   0   3  24      24313.62      23010.12      1792.47 o                         
   1   3  24      40048.73      36964.29      1734.23 o                         
   2   3  24      12637.50      12109.21       690.60 o                         
   3   3  24       2611.53       2232.05       392.92 o                         
   0   4  24     346991.28     332529.47     17941.82 o                         
   1   4  24      12727.12      11978.71       883.93 o                         
   2   4  24     121002.75     108246.13      5347.75 o                         
   3   4  24      19781.59      14952.29      1260.82 o                         
   4   4  24     415277.88     234946.69     19685.09 o                         
   0   5  24      83960.95      67855.75      6886.43 o                         
   1   5  24      71710.30      58636.76      3596.62 o                         
   2   5  24        896.60        477.70       246.80 o                         
   3   5  24      32342.04      23835.56      2037.94 o                         
   4   5  24       7964.41       6144.24       792.29 o                         
   5   5  24     152806.25     137495.02      6452.69 o                         
   0   6  24      86770.91      58353.13      3861.34 o                         
   1   6  24       1181.48        941.12       232.51 o                         
   2   6  24     253032.17     208176.31     10058.85 o                         
   3   6  24      12516.21      10137.02       434.93 o                         
   4   6  24      51784.02      43426.44      1574.02 o                         
   5   6  24      76095.51      66399.89      3292.61 o                         
   6   6  24      47083.64      45180.81      3150.31 o                         
   0   7  24      34365.00      24828.76      2890.79 o                         
   1   7  24      10276.58       7747.64       692.01 o                         
   2   7  24       9810.79       8138.94       712.56 o                         
   3   7  24       2468.26       2524.34       319.68 o                         
   4   7  24       8442.96       7574.69       551.58 o                         
   5   7  24      31856.11      25953.61      2401.76 o                         
   6   7  24       9143.66       9165.03       514.31 o                         
   7   7  24         86.56        316.74       475.99 o                         
   0   8  24      90761.03      76021.30      8923.92 o                         
   1   8  24      58631.31      48044.04      3737.71 o                         
   2   8  24      11405.90       9332.92       734.27 o                         
   3   8  24        373.65        377.28       178.10 o                         
   4   8  24     226430.80     175422.94     13945.18 o                         
   5   8  24       8914.87       7077.53       826.34 o                         
   6   8  24      87581.77      68038.43     19685.00 o                         
   7   8  24       2625.63       2470.32       573.91 o                         
   8   8  24      71032.38      64317.74      6233.42 o                         
   0   9  24        346.57        445.01       276.05 o                         
   1   9  24      60516.35      54057.45      4679.00 o                         
   2   9  24      40974.51      33044.91      3039.37 o                         
   3   9  24      42292.10      34291.95      3291.33 o                         
   4   9  24       9932.20       8657.48      1112.45 o                         
   5   9  24      28033.28      16044.90      1750.37 o                         
   6   9  24       2832.20       1702.95       312.58 o                         
   7   9  24      12770.61      12296.34      1390.85 o                         
   8   9  24      14886.72      16265.65      1227.21 o                         
   9   9  24       9736.88       9943.13      1135.56 o                         
   0  10  24     217417.73     198049.02     64006.98 o                         
   1  10  24       6585.60       6517.57       526.12 o                         
   2  10  24     130778.89     120330.14     15595.53 o                         
   3  10  24       9966.69       3920.73       733.19 o                         
   4  10  24      53641.57      46917.58      6526.75 o                         
   5  10  24      22140.69      20446.38      2463.09 o                         
   6  10  24     121227.68      99613.90     11535.13 o                         
   7  10  24       8953.73       9366.27      1142.84 o                         
   8  10  24      17011.14      14369.19      1090.38 o                         
   9  10  24       5412.66       5226.35       489.89 o                         
  10  10  24      77954.48      82778.70      7880.28 o                         
   0  11  24       1142.98        638.35       273.95 o                         
   1  11  24       2458.02       2701.10       309.31 o                         
   2  11  24      13331.79      14221.90      1944.05 o                         
   3  11  24      10508.95       8971.72      1862.73 o                         
   4  11  24      11573.10      10127.56      1266.98 o                         
   5  11  24      14162.91      11502.76      1277.36 o                         
   6  11  24       8086.32       5016.97       929.46 o                         
   7  11  24      12194.46       9921.64       606.66 o                         
   8  11  24      17730.95      19226.12      1386.11 o                         
   9  11  24      19922.84      20408.19      1448.58 o                         
  10  11  24        123.25        370.38       182.10 o                         
  11  11  24        130.57        217.34       195.24 o                         
   0  12  24      76512.27      76616.49      3731.81 o                         
   1  12  24       7475.03       7441.50       550.95 o                         
   2  12  24      16240.35      12631.08      1758.25 o                         
   3  12  24      19437.84      16335.55      2352.18 o                         
   4  12  24      37949.61      31654.90      4584.40 o                         
   5  12  24       2053.54       1629.74       287.87 o                         
   6  12  24      22381.91      13854.71      2492.98 o                         
   7  12  24       6435.36       6395.34       560.55 o                         
   8  12  24      29213.71      29752.86      2059.85 o                         
   9  12  24      10246.52      12048.71       876.93 o                         
  10  12  24      20149.54      22111.44      1523.25 o                         
   0  13  24      16376.62      11889.25      3716.07 o                         
   1  13  24      10182.33      10867.98       579.27 o                         
   2  13  24      13542.40      12627.21      1165.89 o                         
   3  13  24      18765.28      16390.63      2036.72 o                         
   4  13  24       4308.72       3287.16       489.74 o                         
   5  13  24        425.11        448.69       189.37 o                         
   6  13  24       4377.70       3974.35       314.33 o                         
   7  13  24       8764.66       9701.14       740.92 o                         
   8  13  24       2916.98       3330.84       315.95 o                         
   9  13  24       6551.04       9026.57       931.84 o                         
   0  14  24      16123.86      17205.92      1376.38 o                         
   1  14  24       5535.64       6068.03       539.30 o                         
   2  14  24      66680.81      58427.35      6033.52 o                         
   3  14  24       8749.82       8971.79       824.31 o                         
   4  14  24      50453.37      49250.10      5851.35 o                         
   5  14  24        450.02        223.56       148.11 o                         
   6  14  24      57254.85      70408.04      3793.64 o                         
   7  14  24       1727.30       2369.22       219.42 o                         
   0  15  24      13410.57       8541.83      1090.34 o                         
   1  15  24       9549.32       9356.68      1631.70 o                         
   2  15  24       2499.33       2080.67       415.99 o                         
   3  15  24       6657.45       5759.92       584.98 o                         
   4  15  24       4022.00       4346.62       371.62 o                         
   5  15  24       9919.41      11000.07       778.35 o                         
   1   2  25       7469.31       7976.21       434.42 o                         
   1   3  25      21949.88      18811.02       992.96 o                         
   2   3  25       5336.09       4991.50       424.45 o                         
   1   4  25      17662.75      15368.14       980.55 o                         
   2   4  25       7910.16       7869.63       560.73 o                         
   3   4  25      12737.11      10858.04       665.51 o                         
   1   5  25      10963.06       7198.19       461.44 o                         
   2   5  25       1450.16        759.82       223.10 o                         
   3   5  25        365.89        589.08       282.64 o                         
   4   5  25       1631.59        820.06       328.03 o                         
   1   6  25        204.04       -108.08       213.80 o                         
   2   6  25      27538.30      23476.63       924.91 o                         
   3   6  25       4538.08       4125.64       283.26 o                         
   4   6  25       4517.62       3199.18       252.39 o                         
   5   6  25        840.26        966.29       183.18 o                         
   1   7  25        797.04        319.65       232.67 o                         
   2   7  25      11583.68       8633.62       537.04 o                         
   3   7  25        205.64         81.53       187.56 o                         
   4   7  25       8750.92       6578.25       707.64 o                         
   5   7  25         21.19         34.84       167.65 o                         
   6   7  25       4748.80       3419.02       356.07 o                         
   1   8  25         86.97       -207.31       207.31 o                         
   2   8  25      34732.28      26502.88      1898.59 o                         
   3   8  25        576.14        202.19       169.85 o                         
   4   8  25       4396.29       3583.01       350.60 o                         
   5   8  25        144.13       -182.22       253.46 o                         
   6   8  25       5625.36       2365.29       567.55 o                         
   7   8  25       2048.65       2242.21       409.40 o                         
   1   9  25       1651.45       1105.61       211.50 o                         
   2   9  25        785.94        447.60       203.90 o                         
   3   9  25        847.75        513.72       218.72 o                         
   4   9  25       4123.17       2644.79       590.01 o                         
   5   9  25       1433.94        671.57       315.59 o                         
   6   9  25        373.20        190.79       218.74 o                         
   7   9  25       5510.04       5115.83       534.51 o                         
   8   9  25        419.43        445.70       267.57 o                         
   1  10  25        269.92        -10.45       260.99 o                         
   2  10  25       4926.52       4988.69       845.60 o                         
   3  10  25       5184.15       4148.73       989.62 o                         
   4  10  25      21210.47      18303.31      2811.73 o                         
   5  10  25       1880.61       1651.16       251.32 o                         
   6  10  25       1162.14        974.83       241.14 o                         
   7  10  25       2456.96       2702.12       389.28 o                         
   8  10  25         69.55       2639.72      1442.71 o                         
   9  10  25         33.03         80.33       216.29 o                         
   1  11  25          5.03        238.91       220.82 o                         
   2  11  25        796.71        801.24       223.29 o                         
   3  11  25       8749.97       7730.35      1095.27 o                         
   4  11  25       1598.28       1136.66       380.07 o                         
   5  11  25         28.11         46.23       185.54 o                         
   6  11  25        360.90        141.82       203.80 o                         
   7  11  25        104.18          1.01       238.31 o                         
   8  11  25          4.40        -77.86       219.63 o                         
   9  11  25        741.64        963.41       223.81 o                         
  10  11  25        148.14         93.78       235.45 o                         
   1  12  25       1216.15       1126.21       221.92 o                         
   2  12  25        213.41        262.31       183.99 o                         
   3  12  25       2035.35       1562.67       247.56 o                         
   4  12  25       3335.07       3819.80       313.89 o                         
   5  12  25         30.06        -89.26       168.67 o                         
   6  12  25         33.32        201.07       275.33 o                         
   7  12  25       1032.98        551.02       225.34 o                         
   8  12  25       3760.33       3707.86       362.44 o                         
   9  12  25        941.28        897.71       190.48 o                         
  10  12  25       2778.17       3339.61       251.99 o                         
   1  13  25       3148.47       3321.28       278.35 o                         
   2  13  25        151.24        -32.52       170.25 o                         
   3  13  25        397.10        247.57       161.04 o                         
   4  13  25       3079.91       2978.36       259.07 o                         
   5  13  25         84.77        -82.79       135.17 o                         
   6  13  25       2256.28       2876.79       678.05 o                         
   7  13  25       5818.76       5197.36       445.24 o                         
   8  13  25       1150.14       1113.17       183.66 o                         
   1  14  25       2207.47       1976.26       352.30 o                         
   2  14  25         38.24       -105.67       158.06 o                         
   3  14  25        184.27        -38.94       115.17 o                         
   4  14  25        565.39        484.55       206.40 o                         
   5  14  25        857.41        609.06       266.15 o                         
   6  14  25          0.90         36.23       133.47 o                         
   7  14  25        166.89        152.53       166.23 o                         
   1  15  25       3623.60       2846.31       564.20 o                         
   2  15  25        937.84        565.61       248.57 o                         
   3  15  25        110.86       -106.20       134.75 o                         
   4  15  25        605.18        406.53       133.23 o                         
   0   0  26       5957.40       9149.62      1265.17 o                         
   0   1  26       2185.83       1894.87       501.29 o                         
   1   1  26      91776.51      97583.02      7000.13 o                         
   0   2  26      41403.57      42328.51      2505.77 o                         
   1   2  26      23457.11      25930.68      1244.06 o                         
   2   2  26        658.98        654.99       260.06 o                         
   0   3  26      27916.07      31188.05      1945.67 o                         
   1   3  26      26730.19      28013.21      1524.60 o                         
   2   3  26       7951.56       9652.97       691.50 o                         
   3   3  26      13568.52      12322.89      1000.87 o                         
   0   4  26      54920.70      51267.11      3449.44 o                         
   1   4  26       6290.48       6385.53       377.17 o                         
   2   4  26      62120.05      54512.32      1925.51 o                         
   3   4  26       8012.58       5803.66       383.74 o                         
   4   4  26       7796.57       7606.11      1022.30 o                         
   0   5  26      34471.61      29885.68      1894.61 o                         
   1   5  26     105232.70      90368.34      3734.87 o                         
   2   5  26       3028.48       1874.14       310.43 o                         
   3   5  26      43073.51      32824.88      1787.23 o                         
   4   5  26       7047.51       6373.44       881.13 o                         
   5   5  26         74.84        901.39       286.84 o                         
   0   6  26       9291.59       6883.97       785.65 o                         
   1   6  26        785.80        625.65       216.45 o                         
   2   6  26       2812.27       3077.30       257.89 o                         
   3   6  26       4357.83       3527.51       264.19 o                         
   4   6  26      13734.07      12743.30       483.88 o                         
   5   6  26      24908.29      26815.17       942.01 o                         
   6   6  26      36494.36      34276.45      2054.33 o                         
   0   7  26      21239.28      17549.69      1365.81 o                         
   1   7  26      18007.48      15422.37       920.32 o                         
   2   7  26       2310.23       1878.63       236.55 o                         
   3   7  26      27939.74      26210.79       970.63 o                         
   4   7  26       3417.39       2953.62       288.92 o                         
   5   7  26      31479.66      28157.66      2315.36 o                         
   6   7  26       8023.09       8800.89       631.27 o                         
   7   7  26      14220.40      13947.83      1562.64 o                         
   0   8  26      17483.26      14148.99      1871.68 o                         
   1   8  26      21145.79      18065.42      1585.85 o                         
   2   8  26      14802.30      11696.69       965.06 o                         
   3   8  26       1381.98        917.85       187.21 o                         
   4   8  26        322.73        632.13       198.43 o                         
   5   8  26       1299.03       1995.65       641.44 o                         
   6   8  26      17194.45       8101.27      1138.60 o                         
   7   8  26       1398.89       2015.99       375.69 o                         
   8   8  26       1859.42       1938.88       479.18 o                         
   0   9  26       7586.18       8343.34      1168.33 o                         
   1   9  26      20848.95      21739.42      1248.59 o                         
   2   9  26       5712.07       5265.64       575.33 o                         
   3   9  26      10947.24       8986.25       939.27 o                         
   4   9  26       3100.22       2392.20       336.86 o                         
   5   9  26      18018.84       7803.76      1118.36 o                         
   6   9  26        691.94        451.98       227.56 o                         
   7   9  26      14951.99      14532.70      1111.85 o                         
   8   9  26       1651.40       1688.99       312.55 o                         
   9   9  26      14194.28      15341.81      1600.33 o                         
   0  10  26      10832.43      10034.91       996.96 o                         
   1  10  26        100.11        248.06       239.36 o                         
   2  10  26       2430.22       2222.16       337.35 o                         
   3  10  26       8126.49       3594.80       759.54 o                         
   4  10  26       3098.61       1539.13       482.30 o                         
   5  10  26       4790.46       4461.47       594.87 o                         
   6  10  26         84.03         67.48       210.51 o                         
   7  10  26      11557.04      12210.60       945.39 o                         
   8  10  26        419.25        402.37       235.67 o                         
   9  10  26       2979.34       3457.70       368.04 o                         
  10  10  26       2565.34       3087.00       455.33 o                         
   0  11  26         61.06         -0.25       244.04 o                         
   1  11  26      23080.27      22853.24      1303.21 o                         
   2  11  26       3022.36       3055.09       409.00 o                         
   3  11  26        179.09        -52.49       223.51 o                         
   4  11  26       8132.96       7227.79      1013.37 o                         
   5  11  26      10558.32       7746.16       580.68 o                         
   6  11  26       6321.59       6972.20       568.39 o                         
   7  11  26        125.31        403.88       237.18 o                         
   8  11  26      10043.05      11395.83       855.12 o                         
   9  11  26       7606.50       8105.86       621.73 o                         
  10  11  26       1071.30       1361.45       192.32 o                         
   0  12  26       5540.15       5513.73       434.78 o                         
   1  12  26        967.28        864.30       209.30 o                         
   2  12  26       3020.31       3037.23       271.65 o                         
   3  12  26       9547.08       9461.76      1199.54 o                         
   4  12  26       4010.52       3746.70       364.10 o                         
   5  12  26        493.99        540.79       163.47 o                         
   6  12  26       2426.29       2473.30       300.09 o                         
   7  12  26       4693.54       6219.52       521.81 o                         
   8  12  26          7.89         33.58       146.73 o                         
   9  12  26       1990.83       1974.11       221.72 o                         
   0  13  26       5966.29       4828.88       786.98 o                         
   1  13  26        830.99        736.85       167.44 o                         
   2  13  26       1056.42        945.34       172.88 o                         
   3  13  26       5434.85       4532.42       400.47 o                         
   4  13  26       3221.29       3098.52       314.58 o                         
   5  13  26      13070.41       9497.83       944.94 o                         
   6  13  26        114.13        195.28       188.57 o                         
   7  13  26       7477.71       7251.36       521.63 o                         
   8  13  26       1142.52       1194.23       157.28 o                         
   0  14  26       2604.52       1613.02       313.96 o                         
   1  14  26       4263.68       3742.59       429.57 o                         
   2  14  26       2901.39       2412.95       263.77 o                         
   3  14  26       6391.24       6482.27       470.23 o                         
   4  14  26       2270.17       1896.82       281.03 o                         
   5  14  26         94.93         -2.29       135.46 o                         
   6  14  26        162.95        163.21       127.96 o                         
   0  15  26       5898.86       5015.33       715.02 o                         
   1  15  26       5909.50       4724.49       666.80 o                         
   2  15  26        423.44        248.55       328.66 o                         
   3  15  26       6361.06       5888.81       643.17 o                         
   1   2  27        338.02        530.00       193.46 o                         
   1   3  27       3094.65       2396.45       263.37 o                         
   2   3  27       5603.07       4977.20       309.82 o                         
   1   4  27       7066.32       5858.09       315.39 o                         
   2   4  27      13572.19      11943.03       552.73 o                         
   3   4  27       2538.49       2518.16       288.31 o                         
   1   5  27         36.89         70.85       204.14 o                         
   2   5  27        218.50        128.92       192.62 o                         
   3   5  27       6035.12       4311.43       479.72 o                         
   4   5  27        474.64         59.75       204.28 o                         
   1   6  27        314.65        365.39       211.71 o                         
   2   6  27         36.25        339.28       180.79 o                         
   3   6  27        747.62        818.22       189.84 o                         
   4   6  27       8997.70       9054.59       383.69 o                         
   5   6  27          4.13         43.42       168.11 o                         
   1   7  27      15646.57      13064.37       853.70 o                         
   2   7  27       8281.34       7315.39       538.90 o                         
   3   7  27        765.34       1132.19       194.00 o                         
   4   7  27         65.49         49.31       161.22 o                         
   5   7  27       2057.10       1516.18       225.94 o                         
   6   7  27         19.33       -207.31       251.80 o                         
   1   8  27       3140.86       2362.81       239.47 o                         
   2   8  27      10126.39       8277.47       733.89 o                         
   3   8  27        672.72        865.93       219.11 o                         
   4   8  27        179.31        228.29       202.24 o                         
   5   8  27         56.52       -199.06       244.29 o                         
   6   8  27      28792.65      15162.01      1731.43 o                         
   7   8  27       1978.38       1940.28       335.97 o                         
   1   9  27       1892.74       1830.46       307.19 o                         
   2   9  27          4.76        154.65       232.23 o                         
   3   9  27      15486.52      11820.07      1315.40 o                         
   4   9  27       6317.75       5675.37       723.68 o                         
   5   9  27       2186.24          6.97       565.65 o                         
   6   9  27        877.06       1092.74       323.59 o                         
   7   9  27      22239.52      21334.37      1544.01 o                         
   8   9  27       2298.83       2044.26       313.97 o                         
   1  10  27         33.96       -176.02       251.60 o                         
   2  10  27       2823.23       2445.00       617.52 o                         
   3  10  27       1368.93       1042.05       345.18 o                         
   4  10  27        826.96       1090.58       242.18 o                         
   5  10  27        305.07        131.92       213.89 o                         
   6  10  27        458.08        435.70       204.49 o                         
   7  10  27       2113.35       1753.53       307.01 o                         
   8  10  27       6642.42       7147.43       600.24 o                         
   9  10  27        221.15       1957.81      1392.29 o                         
   1  11  27       2650.06       2276.06       239.10 o                         
   2  11  27         60.55       -184.55       195.96 o                         
   3  11  27         46.51        226.87       205.41 o                         
   4  11  27         42.89        -73.37       188.35 o                         
   5  11  27       1523.32       1409.67       205.26 o                         
   6  11  27         37.08         29.27       164.19 o                         
   7  11  27       2816.47       2799.56       335.13 o                         
   8  11  27        310.85        278.19       190.56 o                         
   9  11  27       1136.44       1372.47       216.12 o                         
  10  11  27        367.96        487.45       107.85 o                         
   1  12  27         39.89       -121.62       198.34 o                         
   2  12  27         19.45        -21.86       168.99 o                         
   3  12  27        590.29        372.25       175.35 o                         
   4  12  27       4670.81       4812.92       580.25 o                         
   5  12  27       1467.58       1161.28       201.45 o                         
   6  12  27        244.85        -84.33       141.78 o                         
   7  12  27       2922.67       3097.50       324.43 o                         
   8  12  27        954.57        877.23       179.87 o                         
   9  12  27        101.92         38.42       120.13 o                         
   1  13  27         39.36         47.06       154.43 o                         
   2  13  27        202.80        202.02       142.20 o                         
   3  13  27        388.63        267.32       141.40 o                         
   4  13  27       1936.64       1721.37       166.88 o                         
   5  13  27       2275.49       2262.20       231.55 o                         
   6  13  27       1110.57       1103.23       259.29 o                         
   7  13  27          6.43         17.87       145.77 o                         
   1  14  27       2257.84       1750.15       209.78 o                         
   2  14  27         38.99       -193.43       193.43 o                         
   3  14  27        365.83         30.10        56.45 o                         
   4  14  27       2567.40       2725.72       202.03 o                         
   5  14  27        217.53        224.19       136.21 o                         
   6  14  27       4613.10       4383.12       486.65 o                         
   1  15  27       1633.07       1412.18       371.65 o                         
   2  15  27       1934.42        863.04       215.75 o                         
   0   0  28     117810.05     117757.91     11480.07 o                         
   0   1  28       4116.81       3022.53       291.12 o                         
   1   1  28     165047.00     157122.41     12334.12 o                         
   0   2  28     214506.28     186304.56     13899.96 o                         
   1   2  28      13071.05      13781.18       481.05 o                         
   2   2  28       5872.91       5378.79       429.38 o                         
   0   3  28      76706.98      71468.30      2834.87 o                         
   1   3  28      24931.42      22174.24       960.13 o                         
   2   3  28      32088.05      28627.24       937.82 o                         
   3   3  28      33803.07      29014.20      1837.50 o                         
   0   4  28     108462.00     100910.98      5212.93 o                         
   1   4  28      21089.12      19516.67       671.41 o                         
   2   4  28     140558.00     124155.12      4286.73 o                         
   3   4  28       3240.17       2984.22       418.36 o                         
   4   4  28      15947.22      14313.08      1040.79 o                         
   0   5  28       2385.40       2491.01       373.70 o                         
   1   5  28     119843.52     103997.44      4956.15 o                         
   2   5  28       4303.46       4007.07       324.54 o                         
   3   5  28      70635.64      61896.11      3679.90 o                         
   4   5  28      25432.71      22659.73      1270.76 o                         
   5   5  28      29508.49      27565.92      1651.21 o                         
   0   6  28     127148.52     116060.70      5046.96 o                         
   1   6  28      16986.49      13363.22       597.12 o                         
   2   6  28       4315.58       4176.52       285.81 o                         
   3   6  28        456.43        608.77       188.58 o                         
   4   6  28     125924.02     126354.85      3759.02 o                         
   5   6  28      39794.45      41985.17      1458.35 o                         
   6   6  28      47831.90      50568.75      2972.98 o                         
   0   7  28      28292.58      27117.67      1381.62 o                         
   1   7  28      10853.89      10346.80       695.33 o                         
   2   7  28       5231.91       5126.61       484.76 o                         
   3   7  28      52465.94      48704.25      1645.67 o                         
   4   7  28      10460.02       8598.71      1046.50 o                         
   5   7  28      50854.85      43829.09      2882.51 o                         
   6   7  28       9675.12       8980.53       568.18 o                         
   7   7  28      38157.67      35096.98      3485.26 o                         
   0   8  28      32786.46      32722.58      1650.97 o                         
   1   8  28      22647.83      20171.18      2025.52 o                         
   2   8  28      72980.46      67150.55      5872.26 o                         
   3   8  28      10285.26      10668.52       788.71 o                         
   4   8  28      31196.29      30993.69      2239.63 o                         
   5   8  28       3485.91       2983.86       333.24 o                         
   6   8  28      39447.01      24381.70      2405.26 o                         
   7   8  28       2371.24       2007.51       336.97 o                         
   8   8  28       3517.23       4409.54       653.07 o                         
   0   9  28      16377.21      16225.88      1254.37 o                         
   1   9  28      80881.74      75780.32      3758.62 o                         
   2   9  28      11842.61      11201.85       933.58 o                         
   3   9  28      49855.68      47936.13      2103.36 o                         
   4   9  28       3525.13       2978.82       417.08 o                         
   5   9  28     100403.25      58213.25      5338.73 o                         
   6   9  28       5546.72       4988.86       381.17 o                         
   7   9  28      17079.21      15703.13      1166.62 o                         
   8   9  28       5848.56       5671.44       511.25 o                         
   9   9  28      34824.61      34793.46      3386.74 o                         
   0  10  28      74887.76      75466.28      3994.42 o                         
   1  10  28       1966.97       1628.01       353.05 o                         
   2  10  28      33918.45      30741.92      5273.02 o                         
   3  10  28      18233.72      16349.26      2742.46 o                         
   4  10  28      54765.47      53056.18      5753.94 o                         
   5  10  28       2798.86       2529.13       291.19 o                         
   6  10  28       4769.11       4303.58       417.29 o                         
   7  10  28       8363.28       8332.29       677.23 o                         
   8  10  28      45731.99      52114.81      3539.19 o                         
   9  10  28       7861.48       8114.91       628.96 o                         
  10  10  28      13272.40      14891.24      1486.66 o                         
   0  11  28         77.33       -116.81       222.36 o                         
   1  11  28      45047.33      43990.62      2050.65 o                         
   2  11  28       7794.59       6939.43       702.93 o                         
   3  11  28      11138.65       9956.80       650.91 o                         
   4  11  28      15093.22      14901.10      1355.87 o                         
   5  11  28      16819.96      13461.88       864.47 o                         
   6  11  28       8895.66       8430.17       494.37 o                         
   7  11  28      20262.34      18878.83      1338.32 o                         
   8  11  28       8455.36       8153.79       513.16 o                         
   9  11  28      16038.17      16130.35      1321.81 o                         
  10  11  28         50.23        134.50       151.00 o                         
   0  12  28       1938.48       1647.90       238.55 o                         
   1  12  28       3085.36       3307.71       258.92 o                         
   2  12  28      21482.62      18930.02      1359.51 o                         
   3  12  28       8696.24       8315.82       640.41 o                         
   4  12  28       9005.97       8227.61       588.06 o                         
   5  12  28       3761.10       3163.16       235.32 o                         
   6  12  28      23898.91      25821.28      1329.61 o                         
   7  12  28       5586.75       6130.24       816.28 o                         
   8  12  28       9429.84      11349.69       891.28 o                         
   9  12  28       6334.81       9035.98       997.42 o                         
   0  13  28       3152.73       2702.24       327.56 o                         
   1  13  28      15944.70      16719.85       521.26 o                         
   2  13  28      15451.01      14487.43       874.88 o                         
   3  13  28      29802.87      27884.91      1527.38 o                         
   4  13  28       1290.35       1182.83       194.38 o                         
   5  13  28      40070.73      42592.59      3284.33 o                         
   6  13  28        122.68         37.02       134.48 o                         
   7  13  28      26469.69      27811.02      1969.66 o                         
   0  14  28      34636.63      29785.59      3028.81 o                         
   1  14  28      12214.62      11601.75      1714.17 o                         
   2  14  28      20606.31      16958.49      1517.24 o                         
   3  14  28       1438.77       1227.11       331.43 o                         
   4  14  28      12290.71      13066.77       817.15 o                         
   5  14  28       3733.87       3284.44       390.02 o                         
   0  15  28       2100.85       1403.40       318.45 o                         
   1   2  29      10007.10       8878.95       332.03 o                         
   1   3  29      10819.34       9846.59       508.64 o                         
   2   3  29       6488.80       6309.84       306.59 o                         
   1   4  29       5373.85       5463.50       303.08 o                         
   2   4  29      13740.53      12097.75       485.04 o                         
   3   4  29        232.21        292.80       202.33 o                         
   1   5  29         28.40        219.47       173.69 o                         
   2   5  29      12755.89      11105.50       541.40 o                         
   3   5  29        116.81        115.14       230.81 o                         
   4   5  29        439.21        618.17       230.75 o                         
   1   6  29       7565.44       6039.47       370.42 o                         
   2   6  29       1570.70       1409.81       206.10 o                         
   3   6  29         10.81        -57.72       179.79 o                         
   4   6  29        133.08        407.27       151.17 o                         
   5   6  29         36.31         18.54       174.47 o                         
   1   7  29      14368.90      12164.04       818.67 o                         
   2   7  29       7356.60       7026.50       458.72 o                         
   3   7  29       6148.76       4989.84       398.44 o                         
   4   7  29       6792.80       6304.89       379.93 o                         
   5   7  29        125.88        427.19       255.90 o                         
   6   7  29       1222.28        883.14       225.94 o                         
   1   8  29      10422.19       9205.59       584.83 o                         
   2   8  29       6692.25       5914.49       420.64 o                         
   3   8  29       2154.27       2036.38       245.12 o                         
   4   8  29        160.46         61.76       197.53 o                         
   5   8  29       3664.86       2835.61       279.83 o                         
   6   8  29        212.08        165.03       293.20 o                         
   7   8  29       3967.47       3710.18       418.27 o                         
   1   9  29        767.62        315.73       277.93 o                         
   2   9  29       1764.27       1765.30       252.81 o                         
   3   9  29      13007.57      12173.81      1062.08 o                         
   4   9  29       6196.27       6281.08       393.04 o                         
   5   9  29       1154.40        584.95       353.48 o                         
   6   9  29       2328.42       1845.24       362.23 o                         
   7   9  29       8033.00       9132.62       730.50 o                         
   8   9  29       5878.79       6270.33       536.69 o                         
   1  10  29         70.01        -92.46       215.84 o                         
   2  10  29        198.31        384.48       212.62 o                         
   3  10  29       1609.26       1400.38       484.91 o                         
   4  10  29       2010.43       1578.31       433.16 o                         
   5  10  29         43.82       -208.85       208.85 o                         
   6  10  29        921.42        495.44       186.03 o                         
   7  10  29       1012.47       1002.45       238.85 o                         
   8  10  29        286.51        169.33       187.90 o                         
   9  10  29         97.97        -72.32       160.32 o                         
   1  11  29         48.75         67.08       181.01 o                         
   2  11  29       2377.06       2457.05       229.09 o                         
   3  11  29        611.12        659.78       192.28 o                         
   4  11  29       2317.23       2297.27       235.61 o                         
   5  11  29        304.65        470.34       159.99 o                         
   6  11  29         26.25       -185.45       185.45 o                         
   7  11  29        317.95        199.54       150.78 o                         
   8  11  29        855.59       1152.38       202.01 o                         
   9  11  29       1029.71        802.41       114.79 o                         
   1  12  29       1745.02       2091.25       243.18 o                         
   2  12  29         54.46        206.99       146.78 o                         
   3  12  29       4646.62       4466.10       274.19 o                         
   4  12  29        729.61        827.89       222.44 o                         
   5  12  29       1171.87        792.86       166.41 o                         
   6  12  29        321.89        276.23       163.14 o                         
   7  12  29       1582.08       1832.29       222.03 o                         
   8  12  29       2562.82       2090.52       230.95 o                         
   1  13  29        307.06         92.46        91.84 o                         
   2  13  29        312.09        303.99       119.26 o                         
   3  13  29       1890.87       1719.86       166.33 o                         
   4  13  29        938.41        779.92       140.26 o                         
   5  13  29        679.15        347.90       116.11 o                         
   6  13  29        165.88         70.26       110.00 o                         
   1  14  29       2480.93       1676.75       452.61 o                         
   2  14  29         80.42       -265.76       265.76 o                         
   3  14  29        248.56        -44.09       200.32 o                         
   4  14  29         70.20        303.55       156.60 o                         
   0   0  30     136292.33     112708.37     10765.53 o                         
   0   1  30      19424.38      20467.41      1416.23 o                         
   1   1  30       1840.98       1988.05       226.41 o                         
   0   2  30      72220.70      69208.77      3241.56 o                         
   1   2  30      40025.33      39295.34      1164.90 o                         
   2   2  30      29129.24      24089.41      1280.24 o                         
   0   3  30      72818.66      72979.79      2613.41 o                         
   1   3  30       1677.28       2077.79       233.45 o                         
   2   3  30      68924.07      64794.79      2207.18 o                         
   3   3  30      30172.47      26224.57      1381.58 o                         
   0   4  30       8135.82       6932.88       538.41 o                         
   1   4  30      59566.04      57226.01      1695.86 o                         
   2   4  30      44641.01      42035.41      1342.30 o                         
   3   4  30       3941.22       4023.39       288.34 o                         
   4   4  30       4811.80       3841.84       476.86 o                         
   0   5  30       2747.01       2360.19       571.48 o                         
   1   5  30       4856.32       4069.27       283.93 o                         
   2   5  30      24741.87      23550.16       832.20 o                         
   3   5  30        819.23        612.51       205.11 o                         
   4   5  30      60158.32      61214.11      2506.59 o                         
   5   5  30      71040.40      71841.91      3457.71 o                         
   0   6  30      54598.40      53522.33      2423.85 o                         
   1   6  30      42407.78      40736.83      1507.05 o                         
   2   6  30        245.71        534.24       185.79 o                         
   3   6  30       3862.65       4007.48       292.59 o                         
   4   6  30      34378.71      36170.30      1477.27 o                         
   5   6  30      57048.07      59455.65      2025.72 o                         
   6   6  30       2266.83       2340.53       446.08 o                         
   0   7  30      37453.61      35095.25      1848.84 o                         
   1   7  30         25.07         86.73       194.38 o                         
   2   7  30      22937.07      22612.89      1004.11 o                         
   3   7  30       6783.21       6048.36       423.76 o                         
   4   7  30       8687.66       8097.20       563.59 o                         
   5   7  30         93.72        115.13       199.09 o                         
   6   7  30      17974.17      17346.68       907.05 o                         
   7   7  30        293.99        353.03       364.61 o                         
   0   8  30        931.64        864.81       326.89 o                         
   1   8  30      18924.93      17493.69       970.85 o                         
   2   8  30      11482.58       8972.45       486.37 o                         
   3   8  30      23131.13      22315.54      1081.22 o                         
   4   8  30        946.56        728.44       203.79 o                         
   5   8  30       7769.27       7769.39       441.17 o                         
   6   8  30      20288.39      19423.88      1848.81 o                         
   7   8  30       3015.57       3630.11       404.12 o                         
   8   8  30       1183.50       1169.35       357.10 o                         
   0   9  30      46294.80      45351.20      4280.96 o                         
   1   9  30      10468.76      11005.19       733.98 o                         
   2   9  30      17730.67      16659.62      1159.46 o                         
   3   9  30       6091.65       5928.98       383.73 o                         
   4   9  30       8398.32       8704.52       532.26 o                         
   5   9  30        582.94        887.20       298.36 o                         
   6   9  30      12012.58      12356.71      1138.97 o                         
   7   9  30        340.58        198.47       219.51 o                         
   8   9  30      11018.18      12246.49      1286.94 o                         
   9   9  30       8312.02      10143.23      1071.31 o                         
   0  10  30      44002.23      35705.18      3953.97 o                         
   1  10  30       4900.55       5097.65       473.77 o                         
   2  10  30        674.12        490.50       209.07 o                         
   3  10  30      31379.55      29910.68      2646.10 o                         
   4  10  30      17306.63      16623.67      1498.49 o                         
   5  10  30       2562.99       2226.09       212.13 o                         
   6  10  30       2697.25       2446.38       213.30 o                         
   7  10  30       9117.91       9497.17       683.31 o                         
   8  10  30       4570.91       5199.68       371.51 o                         
   9  10  30      10100.78      11593.78       596.61 o                         
  10  10  30       1352.94       1214.28       187.12 o                         
   0  11  30        457.65        506.38       253.23 o                         
   1  11  30       5183.68       5315.77       354.22 o                         
   2  11  30      10736.92      10417.86       859.64 o                         
   3  11  30       4417.16       4227.15       305.49 o                         
   4  11  30      11621.94      11054.09       625.75 o                         
   5  11  30         48.15        239.95       128.98 o                         
   6  11  30      11810.54      12826.81      1268.56 o                         
   7  11  30       1558.18       1431.64       248.72 o                         
   8  11  30       8107.74       8410.03       760.94 o                         
   9  11  30        526.49        795.74       125.67 o                         
   0  12  30        231.52        254.42       193.06 o                         
   1  12  30       6171.83       5306.06       487.77 o                         
   2  12  30        737.11        604.10       142.90 o                         
   3  12  30      11434.19      11323.96       524.34 o                         
   4  12  30        569.69        646.29       132.59 o                         
   5  12  30       6997.97       7059.81       550.84 o                         
   6  12  30       3795.41       3968.78       302.70 o                         
   7  12  30       6589.59       7217.37       537.77 o                         
   8  12  30        716.60       1338.18       353.33 o                         
   0  13  30       4361.19       4298.83       445.68 o                         
   1  13  30       2479.06       2278.24       544.70 o                         
   2  13  30      16420.40      16772.36       777.50 o                         
   3  13  30        568.94        592.55       203.38 o                         
   4  13  30       3072.94       3132.78       374.84 o                         
   5  13  30         28.11        211.45       114.19 o                         
   6  13  30        152.81         67.13       115.08 o                         
   0  14  30       6117.90       5539.84       743.29 o                         
   1  14  30      11735.66      11647.09      1276.38 o                         
   2  14  30       4284.81       3179.79       360.61 o                         
   3  14  30        219.50        382.50       147.96 o                         
   1   2  31      23407.85      21804.59       688.75 o                         
   1   3  31      14999.35      15687.35       580.91 o                         
   2   3  31       2291.26       2599.28       247.75 o                         
   1   4  31       8727.87       8704.61       397.87 o                         
   2   4  31       4256.73       3958.70       366.00 o                         
   3   4  31         15.39        -21.01       178.99 o                         
   1   5  31       4957.94       5004.53       312.18 o                         
   2   5  31       6451.93       5688.66       315.01 o                         
   3   5  31         28.07        199.99       184.29 o                         
   4   5  31         21.50         22.37       204.20 o                         
   1   6  31       2807.53       2519.95       252.85 o                         
   2   6  31       1790.92       1601.95       212.21 o                         
   3   6  31        832.86        745.03       219.65 o                         
   4   6  31       2492.61       3080.43       269.60 o                         
   5   6  31        461.28        339.52       162.20 o                         
   1   7  31       1910.52       1680.93       301.97 o                         
   2   7  31       4971.46       5385.78       370.73 o                         
   3   7  31       9404.97       9617.54       554.85 o                         
   4   7  31       3322.65       2474.21       284.35 o                         
   5   7  31       3485.05       3720.96       257.41 o                         
   6   7  31        110.61       -170.19       170.19 o                         
   1   8  31       6753.63       6588.24       468.85 o                         
   2   8  31       2404.22       2417.31       266.18 o                         
   3   8  31        181.93        273.57       197.04 o                         
   4   8  31       1247.32       1957.19       195.21 o                         
   5   8  31        462.04        321.06       167.28 o                         
   6   8  31      22262.53      21960.14      1765.82 o                         
   7   8  31       3412.40       4644.92      1347.75 o                         
   1   9  31       1116.71        738.84       259.08 o                         
   2   9  31        824.14        888.88       231.20 o                         
   3   9  31        474.03        416.27       178.45 o                         
   4   9  31      10461.90      11269.18       844.31 o                         
   5   9  31       8266.35       7911.17       608.41 o                         
   6   9  31       3149.01       2977.17       235.29 o                         
   7   9  31        146.02         90.71       188.29 o                         
   8   9  31        391.94        561.69       197.57 o                         
   1  10  31        259.34        430.18       253.69 o                         
   2  10  31         64.60         13.64       236.01 o                         
   3  10  31        564.22       1015.01       288.04 o                         
   4  10  31       8153.88       7854.16       428.24 o                         
   5  10  31       1940.96       1767.36       192.43 o                         
   6  10  31        734.98        751.55       143.83 o                         
   7  10  31        630.91        549.31       159.48 o                         
   8  10  31        124.21        167.06       136.56 o                         
   9  10  31        421.22        397.97       108.35 o                         
   1  11  31        308.61        503.20       194.97 o                         
   2  11  31       2304.11       2243.44       183.46 o                         
   3  11  31       2461.99       2702.97       219.26 o                         
   4  11  31        416.58        284.03       143.41 o                         
   5  11  31        587.48        581.32       121.41 o                         
   6  11  31       1228.87        434.27       643.97 o                         
   7  11  31        261.74        512.76       151.45 o                         
   8  11  31         12.21       -120.33       121.42 o                         
   9  11  31       2089.93       2279.00       351.76 o                         
   1  12  31        290.46        272.23       249.20 o                         
   2  12  31         32.56        -30.18       126.42 o                         
   3  12  31       3264.73       3407.82       229.33 o                         
   4  12  31        346.58        124.88        97.43 o                         
   5  12  31       1211.77        832.35       155.54 o                         
   6  12  31        614.26       1022.89       152.30 o                         
   7  12  31       3111.27       2971.90       352.06 o                         
   1  13  31         11.34          5.51        44.01 o                         
   2  13  31         11.24        207.56       160.64 o                         
   3  13  31       4081.14       3802.86       262.36 o                         
   4  13  31         69.09       -111.32       111.32 o                         
   5  13  31        190.08        254.88       118.02 o                         
   1  14  31        768.34        489.91       293.30 o                         
   2  14  31       2030.21       1520.21       236.61 o                         
   0   0  32     371121.28     284922.59     26903.89 o                         
   0   1  32        431.02        474.85       199.08 o                         
   1   1  32      72112.51      69421.45      3876.98 o                         
   0   2  32      35079.57      30744.20      1281.61 o                         
   1   2  32      12254.70      13395.17       472.92 o                         
   2   2  32     130078.28     125489.41      7181.11 o                         
   0   3  32      19659.02      20431.68       919.92 o                         
   1   3  32      78686.41      80513.90      2418.13 o                         
   2   3  32       6523.03       6133.24       406.25 o                         
   3   3  32      25991.20      25198.52      1347.80 o                         
   0   4  32      78715.48      73470.84      5094.34 o                         
   1   4  32      18804.29      19864.29       759.83 o                         
   2   4  32      22468.62      20731.69       770.53 o                         
   3   4  32       1420.77       1837.81       213.56 o                         
   4   4  32      66653.98      61563.11      3026.53 o                         
   0   5  32        452.52        444.95       308.97 o                         
   1   5  32      28519.15      26233.55       942.31 o                         
   2   5  32        760.46        805.78       190.72 o                         
   3   5  32      22765.73      22424.13       934.56 o                         
   4   5  32      15418.70      16265.83       696.39 o                         
   5   5  32      40875.89      44427.49      2548.27 o                         
   0   6  32       9524.56       8119.76      1020.54 o                         
   1   6  32       5351.09       6186.41       562.25 o                         
   2   6  32     144817.58     137355.12      5351.01 o                         
   3   6  32         91.67        156.89       203.57 o                         
   4   6  32      22435.23      22448.37       836.76 o                         
   5   6  32      13987.26      15574.93       584.07 o                         
   6   6  32      58048.68      60833.18      2690.36 o                         
   0   7  32      23802.44      27193.83      1675.10 o                         
   1   7  32      42647.41      43357.71      1970.64 o                         
   2   7  32       1553.19       2187.24       266.91 o                         
   3   7  32      43191.21      47108.55      1762.52 o                         
   4   7  32       6578.66       6693.32       360.61 o                         
   5   7  32      60013.99      63271.61      2075.92 o                         
   6   7  32       7285.29       7855.67       614.66 o                         
   7   7  32      18879.84      23280.10      2334.68 o                         
   0   8  32      64114.08      60932.71      3021.73 o                         
   1   8  32       5317.64       5878.52       424.24 o                         
   2   8  32      32329.52      31578.79      1281.82 o                         
   3   8  32       8717.79       8112.25       426.78 o                         
   4   8  32     110862.62     111667.37      4193.07 o                         
   5   8  32        262.41         65.74       148.09 o                         
   6   8  32      31855.76      30802.81      2291.81 o                         
   7   8  32       2451.52       2373.99       281.57 o                         
   8   8  32      46748.03      58934.01      4118.08 o                         
   0   9  32      14357.72      14482.50       977.61 o                         
   1   9  32      44071.09      42027.00      2166.00 o                         
   2   9  32       4400.99       4279.52       323.18 o                         
   3   9  32      32823.74      32392.43      1675.83 o                         
   4   9  32        761.78        827.92       208.32 o                         
   5   9  32       3323.56       3210.07       214.28 o                         
   6   9  32        303.42        153.87       147.96 o                         
   7   9  32      11438.79      12167.62       769.29 o                         
   8   9  32       2508.02       2870.40       237.99 o                         
   9   9  32      20314.09      24423.38      1698.14 o                         
   0  10  32      43910.42      36474.86      2664.33 o                         
   1  10  32         86.21        252.89       240.70 o                         
   2  10  32      48817.84      40715.58      2063.77 o                         
   3  10  32      14746.89      16296.81       956.42 o                         
   4  10  32      11387.29       9608.73       761.63 o                         
   5  10  32       1570.87       1661.56       168.06 o                         
   6  10  32      36654.65      36799.36      1595.86 o                         
   7  10  32       7982.51       9413.01       742.48 o                         
   8  10  32       8647.44       8890.67       471.21 o                         
   9  10  32       2454.42       2498.09       168.49 o                         
   0  11  32        600.93        678.95       224.34 o                         
   1  11  32       3755.93       3569.32       293.14 o                         
   2  11  32       1827.45       1786.40       243.48 o                         
   3  11  32      21580.29      21894.44       930.88 o                         
   4  11  32      10138.19       9458.92       401.85 o                         
   5  11  32      22607.73      22432.31      1412.18 o                         
   6  11  32       2478.10       2459.01       256.46 o                         
   7  11  32      13448.68      15465.15      1038.24 o                         
   8  11  32      10408.86      10881.42      1376.16 o                         
   0  12  32      38661.57      33479.39      1883.95 o                         
   1  12  32       1594.08       1531.21       224.46 o                         
   2  12  32      14166.06      14270.96       687.10 o                         
   3  12  32       8541.95       8267.02       430.40 o                         
   4  12  32      38456.05      39161.77      2082.84 o                         
   5  12  32        688.60        666.05       157.71 o                         
   6  12  32      24920.63      27260.71      4710.10 o                         
   0  13  32       1612.32       1800.01       486.87 o                         
   1  13  32      10623.07      11301.72      1278.71 o                         
   2  13  32       3531.07       3225.02       334.69 o                         
   3  13  32      15650.15      14649.52       716.01 o                         
   4  13  32       1479.93       1828.86       489.11 o                         
   0  14  32      10788.83      10298.48      1098.24 o                         
   1   2  33       1814.61       1694.73       169.17 o                         
   1   3  33        745.82       1047.20       169.97 o                         
   2   3  33       2735.22       2522.73       266.50 o                         
   1   4  33       7884.58       8287.18       520.50 o                         
   2   4  33      10044.68      10524.25       463.88 o                         
   3   4  33       3258.01       3393.34       252.08 o                         
   1   5  33          0.14         84.33       212.30 o                         
   2   5  33       3081.35       2498.45       273.87 o                         
   3   5  33       5128.66       5029.40       363.60 o                         
   4   5  33        266.45        444.09       201.73 o                         
   1   6  33       2370.29       2630.04       395.10 o                         
   2   6  33       1578.11       1145.77       215.16 o                         
   3   6  33       2203.52       2165.56       265.64 o                         
   4   6  33       6548.36       5735.09       312.92 o                         
   5   6  33          0.47       -156.77       160.93 o                         
   1   7  33       8613.00       8670.29       544.22 o                         
   2   7  33       3821.28       4421.94       342.97 o                         
   3   7  33        678.10        771.31       183.81 o                         
   4   7  33         74.99        138.33       197.64 o                         
   5   7  33       1188.99       1277.62       175.83 o                         
   6   7  33       1199.12       1124.01       158.58 o                         
   1   8  33       1076.21       1094.17       247.41 o                         
   2   8  33       1876.35       1850.01       237.22 o                         
   3   8  33          3.38        -57.58       178.40 o                         
   4   8  33       2320.82       2761.61       207.15 o                         
   5   8  33        283.56        395.65       134.80 o                         
   6   8  33         32.03        -18.84       171.81 o                         
   7   8  33       1909.57       1930.02       274.66 o                         
   1   9  33       7210.48       6414.66       455.12 o                         
   2   9  33          0.38        -35.10       189.99 o                         
   3   9  33         66.51        -94.16       195.00 o                         
   4   9  33       5013.39       5150.43       395.54 o                         
   5   9  33         53.64         13.51       129.54 o                         
   6   9  33        116.40        -91.80       137.15 o                         
   7   9  33        824.79        909.58       167.39 o                         
   8   9  33        645.15        659.56       136.77 o                         
   1  10  33        309.17        340.44       259.53 o                         
   2  10  33        227.98        427.88       208.19 o                         
   3  10  33       3652.75       3185.05       248.44 o                         
   4  10  33        401.35        169.18       175.67 o                         
   5  10  33        391.89        498.03       121.38 o                         
   6  10  33          2.87          8.88        99.04 o                         
   7  10  33       1455.89       1553.95       155.00 o                         
   8  10  33       6029.07       6056.10       375.53 o                         
   9  10  33        169.65        473.35       204.99 o                         
   1  11  33         15.96         10.16       157.30 o                         
   2  11  33          6.20        -19.15        74.96 o                         
   3  11  33       7787.87       7286.87       406.21 o                         
   4  11  33        122.06        162.30       110.16 o                         
   5  11  33         50.45        129.56       115.32 o                         
   6  11  33         66.56       -104.49       210.31 o                         
   7  11  33          0.87         39.39       118.28 o                         
   8  11  33         35.30         55.73       208.78 o                         
   1  12  33        593.59        677.95       167.61 o                         
   2  12  33          4.09        193.54       120.48 o                         
   3  12  33       1177.52       1395.76       165.01 o                         
   4  12  33       4934.92       3876.82       260.90 o                         
   5  12  33        139.10        143.85       117.86 o                         
   6  12  33       4770.62       6178.40       718.85 o                         
   1  13  33       2042.77       2412.95       473.21 o                         
   2  13  33        176.69        320.63       213.74 o                         
   3  13  33       1598.93       1250.37       229.75 o                         
   0   0  34      95668.95      84120.42      8111.09 o                         
   0   1  34       1859.11       1788.36       257.52 o                         
   1   1  34      11523.35       9508.31       579.97 o                         
   0   2  34       2501.78       2702.37       275.45 o                         
   1   2  34       5165.37       6314.35       305.40 o                         
   2   2  34      25575.43      26663.56      1242.08 o                         
   0   3  34      14353.68      15717.63       792.26 o                         
   1   3  34       2260.33       2817.92       220.52 o                         
   2   3  34       4044.88       3878.79       304.65 o                         
   3   3  34       1871.63       2371.57       529.78 o                         
   0   4  34      79679.53      77084.62      3363.47 o                         
   1   4  34       1986.92       2443.78       320.66 o                         
   2   4  34        333.92        541.39       218.01 o                         
   3   4  34       1331.82       2008.81       264.86 o                         
   4   4  34      64894.96      66723.81      3755.71 o                         
   0   5  34      15397.72      12387.07      1485.89 o                         
   1   5  34       3831.99       3415.07       315.71 o                         
   2   5  34       1528.23       2023.76       255.09 o                         
   3   5  34       9665.82       9723.95       472.26 o                         
   4   5  34       4667.61       5184.62       288.31 o                         
   5   5  34       4253.85       3535.59       338.21 o                         
   0   6  34       1986.54       2446.86       382.14 o                         
   1   6  34        512.01        992.35       309.63 o                         
   2   6  34       8926.71       9887.14       503.22 o                         
   3   6  34        767.89        808.00       201.16 o                         
   4   6  34       3726.60       3313.40       230.35 o                         
   5   6  34      13077.10      14675.33       502.04 o                         
   6   6  34      43301.61      42724.03      1887.65 o                         
   0   7  34       5182.24       7057.84       597.97 o                         
   1   7  34         28.16         98.14       233.57 o                         
   2   7  34       1424.08       2017.51       293.33 o                         
   3   7  34       1289.78       1273.17       196.35 o                         
   4   7  34       4868.09       5765.88       431.68 o                         
   5   7  34        474.88        839.22       179.69 o                         
   6   7  34       7928.86       8755.21       390.14 o                         
   7   7  34         82.45        -24.21       289.53 o                         
   0   8  34      42884.69      40258.54      2368.25 o                         
   1   8  34      19164.61      19695.36       966.76 o                         
   2   8  34        855.25        783.04       199.89 o                         
   3   8  34         85.63        393.85       193.26 o                         
   4   8  34       8629.44       8617.29       425.02 o                         
   5   8  34        134.03        306.20       134.73 o                         
   6   8  34          4.40        -58.66       137.21 o                         
   7   8  34        108.86        -80.24       157.10 o                         
   8   8  34       8794.10      10935.94       876.37 o                         
   0   9  34        452.69        926.62       376.70 o                         
   1   9  34        425.51        593.97       205.70 o                         
   2   9  34       5489.65       5939.93       348.78 o                         
   3   9  34       6364.44       6493.71       371.76 o                         
   4   9  34       1254.96        729.69       375.17 o                         
   5   9  34       4402.30       4413.00       251.13 o                         
   6   9  34         55.15         -0.50       131.46 o                         
   7   9  34       6106.17       6194.47       368.92 o                         
   8   9  34       6267.80       7073.18       420.10 o                         
   9   9  34       3471.18       3590.28       463.23 o                         
   0  10  34        543.33        280.30       274.40 o                         
   1  10  34        548.78        631.73       230.80 o                         
   2  10  34      28983.86      27991.13      1440.56 o                         
   3  10  34       5701.03       5796.08       379.55 o                         
   4  10  34       6518.88       5716.54       309.86 o                         
   5  10  34       8392.54       8896.29       528.86 o                         
   6  10  34      15942.28      18981.32       483.40 o                         
   7  10  34       3721.70       3831.31       368.22 o                         
   8  10  34        838.09       1221.09       321.76 o                         
   0  11  34       2442.56       1959.32       283.58 o                         
   1  11  34        755.44        748.94       165.20 o                         
   2  11  34       7500.22       8159.88       439.07 o                         
   3  11  34        303.92        483.48       111.34 o                         
   4  11  34       2484.30       2555.17       318.31 o                         
   5  11  34         18.37         48.03       116.40 o                         
   6  11  34       1134.05       1185.35       199.60 o                         
   7  11  34         23.22        130.59       247.40 o                         
   0  12  34        543.49        110.10       220.70 o                         
   1  12  34        334.00        480.38       143.64 o                         
   2  12  34        781.03        972.31       171.68 o                         
   3  12  34       4673.86       4392.40       332.19 o                         
   4  12  34       3111.45       3372.21       372.61 o                         
   5  12  34        404.89        403.19       243.77 o                         
   0  13  34       6265.57       6131.30       751.29 o                         
   1  13  34        218.25        -52.14       277.04 o                         
   2  13  34       3536.42       4379.19       406.26 o                         
   1   2  35       2546.54       2674.28       206.77 o                         
   1   3  35        482.08        633.19       218.33 o                         
   2   3  35       6204.26       6271.21       472.71 o                         
   1   4  35       4053.23       4034.68       337.11 o                         
   2   4  35       3992.57       3969.31       320.70 o                         
   3   4  35      11525.76      12225.03       606.50 o                         
   1   5  35         55.83        193.00       197.83 o                         
   2   5  35       1289.36       1021.22       231.11 o                         
   3   5  35        416.00        991.59       195.95 o                         
   4   5  35          6.78       -157.47       157.47 o                         
   1   6  35        615.05        633.92       294.32 o                         
   2   6  35       1146.47       1157.52       273.64 o                         
   3   6  35       6363.01       6777.62       322.90 o                         
   4   6  35        200.14         94.53       170.54 o                         
   5   6  35        126.08        260.16       126.33 o                         
   1   7  35       2386.02       2264.72       301.89 o                         
   2   7  35       5170.99       4976.49       343.74 o                         
   3   7  35        851.49       1262.43       187.72 o                         
   4   7  35       1702.31       1955.99       203.43 o                         
   5   7  35          1.34       -166.49       166.49 o                         
   6   7  35       1754.03       2230.91       222.92 o                         
   1   8  35        556.74        421.83       228.90 o                         
   2   8  35        279.72        405.71       182.28 o                         
   3   8  35        457.89        415.26       202.51 o                         
   4   8  35       2959.65       3082.96       222.09 o                         
   5   8  35        138.96       -174.20       174.20 o                         
   6   8  35         95.75         -8.14       180.73 o                         
   7   8  35         22.61        177.59       172.27 o                         
   1   9  35         25.70        184.75       197.73 o                         
   2   9  35       1183.82       1249.70       189.23 o                         
   3   9  35        350.77        395.17       181.58 o                         
   4   9  35       3188.22       3124.54       534.92 o                         
   5   9  35         27.05        131.32       115.39 o                         
   6   9  35        735.21        390.90       244.89 o                         
   7   9  35        537.36        454.95       142.73 o                         
   8   9  35        261.66        166.45       168.25 o                         
   1  10  35         48.52        127.40       198.39 o                         
   2  10  35        566.26        545.83       148.61 o                         
   3  10  35       3377.38       2953.68       210.28 o                         
   4  10  35        151.71        101.69       129.80 o                         
   5  10  35        204.10        113.68       166.02 o                         
   6  10  35         27.73        205.69       426.39 o                         
   7  10  35       6096.62       7925.56       908.17 o                         
   8  10  35       1237.06       1605.50       294.39 o                         
   1  11  35       1860.05       2032.59       233.53 o                         
   2  11  35        674.49        732.73       157.88 o                         
   3  11  35       2568.46       2463.45       192.09 o                         
   4  11  35        767.49        759.96       125.19 o                         
   5  11  35        533.73        443.77       106.82 o                         
   7  11  35        170.84        223.44       211.08 o                         
   1  12  35       1689.58       2182.24       273.62 o                         
   2  12  35       1678.69       2271.72       326.42 o                         
   3  12  35       1090.59        954.58       171.49 o                         
   4  12  35       1567.88       1694.50       294.15 o                         
   1  13  35        298.85        253.62       254.74 o                         
   0   0  36        107.97        325.10       427.87 o                         
   0   1  36        276.47        150.64       229.58 o                         
   1   1  36      80373.54      74449.34      3581.80 o                         
   0   2  36     133865.20     133315.97      6331.99 o                         
   1   2  36      36861.04      37985.39      1334.33 o                         
   2   2  36      56491.64      56723.26      2771.98 o                         
   0   3  36      34173.65      36204.82      1816.42 o                         
   1   3  36      28916.96      28079.68      1023.32 o                         
   2   3  36      17982.24      18663.66      1019.22 o                         
   3   3  36      67611.64      66728.60      3768.48 o                         
   0   4  36       7013.15       7258.50       502.96 o                         
   1   4  36       8317.31       8589.57       495.32 o                         
   2   4  36      71911.57      74874.21      2970.62 o                         
   3   4  36       9028.66       9746.41       516.35 o                         
   4   4  36       5725.57       6677.33       565.09 o                         
   0   5  36      38891.83      36591.41      3695.88 o                         
   1   5  36      22227.83      21505.31       937.12 o                         
   2   5  36       2962.70       2448.76       227.94 o                         
   3   5  36      34858.04      33561.79      1281.56 o                         
   4   5  36       8354.99       9848.40       417.23 o                         
   5   5  36       5792.25       5091.34       383.29 o                         
   0   6  36      73337.30      78663.20      4385.61 o                         
   1   6  36       3281.65       3778.33       537.95 o                         
   2   6  36      16024.62      17543.21       709.41 o                         
   3   6  36       6245.08       6363.84       308.37 o                         
   4   6  36      66644.16      71061.40      2369.39 o                         
   5   6  36      40024.73      45321.58      1497.38 o                         
   6   6  36      32637.01      37523.91      2025.64 o                         
   0   7  36      14793.61      17302.08      1093.39 o                         
   1   7  36      54526.95      53394.41      2356.46 o                         
   2   7  36       3199.85       2872.31       265.46 o                         
   3   7  36      73900.72      73851.66      2511.44 o                         
   4   7  36       6186.43       7326.09       348.14 o                         
   5   7  36      29137.53      30052.51      1087.88 o                         
   6   7  36       8109.83       9375.92       490.23 o                         
   7   7  36      44558.16      54777.65      5333.69 o                         
   0   8  36      46205.95      45014.84      2563.64 o                         
   1   8  36      36418.22      38582.98      1931.24 o                         
   2   8  36      84131.42      85639.82      3692.44 o                         
   3   8  36        841.57       1075.39       190.02 o                         
   4   8  36      10126.11      11108.73       455.20 o                         
   5   8  36       2226.08       2491.76       247.42 o                         
   6   8  36      33158.59      39615.66      2535.83 o                         
   7   8  36        448.64        515.30       254.95 o                         
   8   8  36      11290.89      14465.07      1497.49 o                         
   0   9  36        186.24        306.30       270.07 o                         
   1   9  36      20298.36      18748.15      1275.51 o                         
   2   9  36      21326.60      22876.06       955.89 o                         
   3   9  36      11804.66      10638.91       752.59 o                         
   4   9  36       3846.13       3772.08       331.77 o                         
   5   9  36      30759.19      28622.75      1300.85 o                         
   6   9  36       2267.69       2798.41       265.56 o                         
   7   9  36      16296.79      17642.90      2797.86 o                         
   8   9  36       9057.44      11087.04       888.07 o                         
   0  10  36      13249.91      13065.30       830.01 o                         
   1  10  36       1937.63       1438.56       191.26 o                         
   2  10  36       4567.81       4701.59       275.00 o                         
   3  10  36       4073.68       4520.87       230.43 o                         
   4  10  36      29523.21      28911.84      1393.38 o                         
   5  10  36      12450.41      14486.30      1075.93 o                         
   6  10  36       5106.38       6503.46       789.87 o                         
   7  10  36       3885.97       5117.26       621.44 o                         
   0  11  36       1171.83       1300.13       189.93 o                         
   1  11  36      26974.03      24735.92       712.22 o                         
   2  11  36       8314.83       8637.46       620.84 o                         
   3  11  36      19107.79      19459.76      1131.91 o                         
   4  11  36       5992.33       6521.83       454.19 o                         
   5  11  36      18026.68      21789.55      2150.18 o                         
   0  12  36       9028.82       8086.51       957.57 o                         
   1  12  36       1789.62       1927.33       402.90 o                         
   2  12  36      27112.68      30982.57      1990.95 o                         
   3  12  36       7345.73       8711.21       539.09 o                         
   1   2  37         46.95         77.83       163.00 o                         
   1   3  37      12093.27      12181.98       504.35 o                         
   2   3  37       1814.38       2037.73       300.52 o                         
   1   4  37       7499.69       8253.28       838.89 o                         
   2   4  37         94.84        232.79       205.40 o                         
   3   4  37       4145.63       4657.91       328.51 o                         
   1   5  37       2967.74       2757.59       255.04 o                         
   2   5  37         19.59        143.80       175.44 o                         
   3   5  37         43.34        154.13       176.65 o                         
   4   5  37        478.05        595.28       144.73 o                         
   1   6  37         18.55        -14.90       262.66 o                         
   2   6  37       2481.80       2429.12       222.03 o                         
   3   6  37       1493.04       1931.56       190.89 o                         
   4   6  37       3401.91       3712.86       218.36 o                         
   5   6  37        767.06        875.10       132.50 o                         
   1   7  37         66.51        241.47       229.28 o                         
   2   7  37       6347.28       6817.01       392.69 o                         
   3   7  37        429.59        648.39       152.43 o                         
   4   7  37       3875.32       4116.96       247.13 o                         
   5   7  37        202.90        154.30       137.94 o                         
   6   7  37       1323.04        998.30       538.54 o                         
   1   8  37         35.36        359.42       194.84 o                         
   2   8  37       8630.96       9422.48       517.63 o                         
   3   8  37        317.59        158.99       181.49 o                         
   4   8  37         70.14         44.59       133.36 o                         
   5   8  37        102.73         60.68        87.18 o                         
   6   8  37       3220.69       3383.62       313.77 o                         
   7   8  37        367.53        376.50       216.01 o                         
   1   9  37       1966.96       1537.63       210.96 o                         
   2   9  37        269.05        397.73       175.85 o                         
   3   9  37        148.40         -4.60       226.57 o                         
   4   9  37       3379.32       2424.75       211.95 o                         
   5   9  37        678.82        455.83       373.26 o                         
   6   9  37       1099.18       1083.21       207.18 o                         
   7   9  37        991.98       1003.66       315.13 o                         
   8   9  37        329.96        322.36       178.94 o                         
   1  10  37          0.29         24.89       144.91 o                         
   2  10  37        173.41        244.30       134.52 o                         
   3  10  37       2743.82       2458.61       200.59 o                         
   4  10  37       8382.54       9356.26      1628.22 o                         
   5  10  37       1096.19        865.81       312.56 o                         
   6  10  37        194.67        390.21       257.88 o                         
   7  10  37       1413.60       1758.95       298.20 o                         
   1  11  37       1275.82       1473.05       436.96 o                         
   2  11  37         16.97        262.69       161.68 o                         
   3  11  37       4735.93       4989.36       369.82 o                         
   4  11  37        439.43        711.33       191.13 o                         
   5  11  37        499.35        949.32       244.47 o                         
   1  12  37        153.81        196.44       271.60 o                         
   2  12  37        923.14        918.41       209.46 o                         
   0   0  38      13650.80      15253.76      1703.12 o                         
   0   1  38       3244.61       4259.89       398.67 o                         
   1   1  38        134.71        253.17       223.08 o                         
   0   2  38      46815.70      45545.88      2250.43 o                         
   1   2  38       3751.60       4492.96       271.98 o                         
   2   2  38         23.82         47.05       231.17 o                         
   0   3  38       6777.13       7365.97       520.52 o                         
   1   3  38       1820.73       2357.44       214.12 o                         
   2   3  38       2437.38       3026.57       334.43 o                         
   3   3  38        104.51        620.20       323.40 o                         
   0   4  38        320.65         61.24       234.91 o                         
   1   4  38       2818.13       3372.91       345.90 o                         
   2   4  38      34956.89      37656.90      1692.18 o                         
   3   4  38        286.05        293.22       196.85 o                         
   4   4  38      12193.16      13211.67      1018.42 o                         
   0   5  38       4658.34       4383.28       714.15 o                         
   1   5  38         43.56        401.39       234.59 o                         
   2   5  38       1602.62       1964.27       207.01 o                         
   3   5  38         98.43        290.53       155.85 o                         
   4   5  38       3917.11       4427.95       243.03 o                         
   5   5  38      23972.07      27284.46      1211.01 o                         
   0   6  38      29197.56      26970.80      1958.62 o                         
   1   6  38         85.11         55.32       267.79 o                         
   2   6  38        841.13        869.56       176.22 o                         
   3   6  38        401.87        336.23       140.30 o                         
   4   6  38      23932.97      24865.90       921.41 o                         
   5   6  38      12204.07      14659.79       602.80 o                         
   6   6  38        553.33        474.96       193.35 o                         
   0   7  38      12106.89      13123.41       751.73 o                         
   1   7  38        549.56        754.10       230.61 o                         
   2   7  38        466.69        742.25       187.67 o                         
   3   7  38         61.88        158.27       137.14 o                         
   4   7  38        152.90        323.00       136.05 o                         
   5   7  38        227.37        261.42       127.64 o                         
   6   7  38       2502.13       1008.55       691.50 o                         
   7   7  38        504.03        857.68       358.49 o                         
   0   8  38         13.91        159.01       215.82 o                         
   1   8  38       7325.79       8283.56       507.36 o                         
   2   8  38      16271.87      15357.09       741.40 o                         
   3   8  38       1497.90       1240.80       197.92 o                         
   4   8  38       1885.93       1920.60       190.74 o                         
   5   8  38        396.13        190.83       112.83 o                         
   6   8  38      12378.98      14728.71      1952.68 o                         
   7   8  38        504.72        712.17       198.61 o                         
   8   8  38         25.75        293.78       190.95 o                         
   0   9  38       5567.88       6819.26       504.58 o                         
   1   9  38       1203.33       1328.28       197.07 o                         
   2   9  38       1966.97       1926.97       233.07 o                         
   3   9  38       5021.54       6091.27       514.72 o                         
   4   9  38       3047.54       3061.95       215.28 o                         
   5   9  38       2031.72       2296.13       265.40 o                         
   6   9  38        216.54        691.77       331.67 o                         
   7   9  38        302.54         93.21       215.44 o                         
   0  10  38       9731.98       9434.74       744.82 o                         
   1  10  38         54.94         -8.87       124.13 o                         
   2  10  38        636.41        364.75       110.32 o                         
   3  10  38       2666.64       4072.50       423.96 o                         
   4  10  38      10772.96      10795.99      1120.33 o                         
   6  10  38       2020.65       2190.87       345.34 o                         
   0  11  38        105.04        -89.76       160.23 o                         
   1  11  38        107.71        221.38       155.84 o                         
   2  11  38       1962.20       2411.84       239.36 o                         
   3  11  38       4210.60       4697.06       339.78 o                         
   4  11  38       4773.36       5992.96       658.96 o                         
   1   2  39       2897.61       3855.27       251.51 o                         
   1   3  39        192.97        165.91       169.13 o                         
   2   3  39       2033.68       2329.59       301.57 o                         
   1   4  39       3232.62       4177.54       368.99 o                         
   2   4  39       2087.28       2546.22       336.76 o                         
   3   4  39        421.78        622.43       165.14 o                         
   1   5  39         59.31        241.35       229.35 o                         
   2   5  39        107.88         91.15       161.48 o                         
   3   5  39       2145.28       2583.48       198.40 o                         
   4   5  39        101.01        162.18       125.85 o                         
   1   6  39        200.17        532.70       250.70 o                         
   2   6  39         11.34        280.81       142.21 o                         
   3   6  39         18.28        233.46       123.96 o                         
   4   6  39       4300.77       4272.81       211.83 o                         
   5   6  39        162.65        165.54       113.12 o                         
   1   7  39       4487.08       4685.44       368.17 o                         
   2   7  39       3625.52       3771.47       270.82 o                         
   3   7  39       1052.06       1466.00       154.78 o                         
   4   7  39        226.39        238.11       125.63 o                         
   5   7  39         74.86        147.13       117.26 o                         
   6   7  39        722.82        298.63       384.73 o                         
   1   8  39       4090.90       4728.18       344.41 o                         
   2   8  39        339.78        451.06       162.28 o                         
   3   8  39          0.15       -107.76       147.09 o                         
   4   8  39        395.48        318.76       191.61 o                         
   5   8  39         72.92          6.24        81.17 o                         
   6   8  39       8194.07      10532.58      1797.59 o                         
   7   8  39        263.92        367.77       149.31 o                         
   1   9  39       2787.70       2780.72       277.27 o                         
   2   9  39        686.83        955.40       182.02 o                         
   3   9  39       1953.54       1486.63       166.06 o                         
   4   9  39       3504.19       4357.96       427.97 o                         
   5   9  39        136.80        496.73       215.32 o                         
   6   9  39       1952.55       2815.13       426.60 o                         
   7   9  39       4112.80       4036.09       477.96 o                         
   1  10  39          8.31        150.52       112.24 o                         
   2  10  39       3351.24       3407.39       279.49 o                         
   3  10  39        474.19        484.80       163.89 o                         
   4  10  39          9.80       -185.72       185.72 o                         
   5  10  39        808.46       1113.39       263.25 o                         
   1  11  39       1518.99       2143.24       415.94 o                         
   2  11  39        282.30        381.12       161.85 o                         
   0   0  40      21472.96      19678.38      2094.45 o                         
   0   1  40        177.49        271.66       240.96 o                         
   1   1  40      39155.48      44581.88      2205.29 o                         
   0   2  40       6571.25       6430.67       462.91 o                         
   1   2  40       1135.59       1157.06       187.95 o                         
   2   2  40     121630.39     130678.50      6166.54 o                         
   0   3  40      20800.41      25328.90      1309.48 o                         
   1   3  40      68716.34      78514.67      2669.99 o                         
   2   3  40       6518.85       8261.41       536.94 o                         
   3   3  40      79229.05      86066.60      6185.12 o                         
   0   4  40      10668.78      11982.02       698.58 o                         
   1   4  40       6082.40       7644.62       598.64 o                         
   2   4  40       7297.25       7485.77       501.90 o                         
   3   4  40         54.77        129.47       156.03 o                         
   4   4  40      33553.59      32542.86      1925.18 o                         
   0   5  40       1932.98       1852.35       467.31 o                         
   1   5  40      21852.77      25943.00      1493.36 o                         
   2   5  40         49.69        272.40       150.08 o                         
   3   5  40      31062.60      33882.66      1546.85 o                         
   4   5  40       5162.01       5857.05       379.23 o                         
   5   5  40      19781.31      22831.16       931.42 o                         
   0   6  40       8986.98       7767.69       961.70 o                         
   1   6  40       2833.12       3564.69       471.24 o                         
   2   6  40      66010.71      66814.02      3037.36 o                         
   3   6  40        463.36        681.92       121.87 o                         
   4   6  40       2963.17       2420.93       159.70 o                         
   5   6  40      10622.48      12957.19       470.84 o                         
   6   6  40      27672.97      30446.48       680.03 o                         
   0   7  40      12681.80      15052.34       938.66 o                         
   1   7  40      80767.15      89211.53      4868.52 o                         
   2   7  40        471.94        527.69       152.65 o                         
   3   7  40      50924.02      58257.01      2075.80 o                         
   4   7  40       1330.53       1489.44       140.53 o                         
   5   7  40      36847.46      46243.42      1781.88 o                         
   6   7  40       1511.75       1807.76       265.33 o                         
   7   7  40      33561.73      40606.12      3901.69 o                         
   0   8  40      37349.53      36149.36      2046.67 o                         
   1   8  40       1649.15       2248.07       230.16 o                         
   2   8  40      14886.82      14061.46       674.08 o                         
   3   8  40       1704.74       1737.25       167.69 o                         
   4   8  40      30007.06      32222.96      1586.43 o                         
   5   8  40         69.28        113.58       214.76 o                         
   6   8  40      13235.15      14400.89      1935.00 o                         
   7   8  40        400.77        510.71       216.30 o                         
   0   9  40       2572.71       2566.14       510.45 o                         
   1   9  40      12404.06      13580.96       987.01 o                         
   2   9  40        820.95        698.80       163.11 o                         
   3   9  40      21786.42      28221.17      2463.95 o                         
   4   9  40        575.54        438.30       178.85 o                         
   5   9  40       7178.19      10085.51      1063.74 o                         
   6   9  40        799.17        806.73       238.81 o                         
   0  10  40       1053.73        940.93       205.42 o                         
   1  10  40        393.50        555.95       153.08 o                         
   2  10  40      11701.57      13441.46       801.55 o                         
   3  10  40       5441.92       6528.68       429.82 o                         
   0  11  40        710.93       1008.93       306.73 o                         
   1  11  40      17916.36      22826.15      2254.88 o                         
   1   2  41       3439.57       4678.76       275.00 o                         
   1   3  41         14.95        245.76       163.00 o                         
   2   3  41       3989.51       5000.31       409.07 o                         
   1   4  41       1876.22       2783.26       248.76 o                         
   2   4  41       4464.90       5173.58       335.14 o                         
   3   4  41        130.34        456.52       160.13 o                         
   1   5  41         88.16        414.24       195.95 o                         
   2   5  41       4730.44       5503.32       415.23 o                         
   3   5  41        129.64        205.51       118.55 o                         
   4   5  41        429.23        614.45       126.63 o                         
   1   6  41       2879.22       3393.40       308.09 o                         
   2   6  41         73.85        289.44       125.78 o                         
   3   6  41        436.13        507.78       114.21 o                         
   4   6  41        281.30        902.44       148.65 o                         
   5   6  41          2.05        -20.22        86.52 o                         
   1   7  41       1352.24       1512.05       250.63 o                         
   2   7  41       3265.47       3879.00       250.33 o                         
   3   7  41       1094.74       1207.76       182.53 o                         
   4   7  41       4338.89       4926.83       333.15 o                         
   5   7  41        410.30        284.18       128.79 o                         
   6   7  41        922.08       1624.85       228.22 o                         
   1   8  41       6593.66       7584.95       450.31 o                         
   2   8  41        235.65        201.25       142.45 o                         
   3   8  41        399.29        746.51       220.19 o                         
   4   8  41         14.54        -98.84       136.58 o                         
   5   8  41       1766.77       1702.02       814.77 o                         
   6   8  41         72.35        309.93       224.68 o                         
   1   9  41        208.51        458.96       195.44 o                         
   2   9  41       2518.34       2848.47       233.53 o                         
   3   9  41       1058.45       1119.37       273.24 o                         
   4   9  41       3353.21       4538.78       331.76 o                         
   5   9  41        758.06       1050.65       244.89 o                         
   1  10  41        124.37        326.18       230.34 o                         
   2  10  41        267.74        404.56       133.24 o                         
   3  10  41        301.49        437.38       191.15 o                         
   0   0  42        692.95       1150.68       507.06 o                         
   0   1  42       2699.07       3276.94       331.65 o                         
   1   1  42        340.12       -115.84       235.84 o                         
   0   2  42        980.28       1193.88       256.34 o                         
   1   2  42       9369.77      10936.50       453.34 o                         
   2   2  42      63756.56      74202.54      3556.47 o                         
   0   3  42      17652.12      19970.13      1046.12 o                         
   1   3  42       4854.71       6072.12       303.05 o                         
   2   3  42      17196.43      22204.45       940.82 o                         
   3   3  42      14193.41      16570.33      1262.64 o                         
   0   4  42      14678.68      16854.75       893.63 o                         
   1   4  42      16306.12      19164.86       891.45 o                         
   2   4  42        152.82        970.45       303.78 o                         
   3   4  42        180.93        239.93       122.73 o                         
   4   4  42      18580.09      20499.71      1263.88 o                         
   0   5  42        494.20        604.27       431.06 o                         
   1   5  42        231.83        290.30       244.81 o                         
   2   5  42       6208.34       7449.67       435.84 o                         
   3   5  42       3910.69       3882.09       314.90 o                         
   4   5  42      21421.90      25630.61       883.29 o                         
   5   5  42        437.38        290.05       128.61 o                         
   0   6  42        870.49       1366.95       318.61 o                         
   1   6  42      12032.41      13675.96       821.11 o                         
   2   6  42      17950.21      21551.92       818.94 o                         
   3   6  42         89.96         61.79       105.31 o                         
   4   6  42       2190.99       2585.89       151.07 o                         
   5   6  42      17812.60      21231.91       477.07 o                         
   6   6  42      17032.58      17706.40      9901.89 o                         
   0   7  42       7770.03       6636.22       751.46 o                         
   1   7  42       3356.36       2808.38       302.48 o                         
   2   7  42       7668.21       9054.90       579.03 o                         
   3   7  42       9938.48      10225.77       778.00 o                         
   4   7  42       2648.84       2646.23       243.13 o                         
   5   7  42       2247.77       2161.26       178.39 o                         
   6   7  42       4529.92       4694.78       388.00 o                         
   0   8  42      10291.48       9829.77       628.70 o                         
   1   8  42       8752.03       9748.42       578.62 o                         
   2   8  42       5272.65       5975.08       448.96 o                         
   3   8  42       5817.45       6511.93       386.45 o                         
   4   8  42      12469.75      15016.77       890.66 o                         
   5   8  42       2653.70       3092.90       444.71 o                         
   0   9  42      11446.00      13273.52       960.58 o                         
   1   9  42         24.51        395.27       140.52 o                         
   2   9  42       5655.28       6135.42       371.60 o                         
   3   9  42        701.39        298.83       275.56 o                         
   4   9  42       2790.10       3411.23       434.32 o                         
   0  10  42        451.10        651.88       285.40 o                         
   1  10  42       1939.11       2597.68       412.16 o                         
   1   2  43       4259.23       6401.59       312.03 o                         
   1   3  43       1023.21       1210.24       167.17 o                         
   2   3  43       1267.24       1485.45       201.34 o                         
   1   4  43       3806.55       5322.84       426.79 o                         
   2   4  43        679.60       1245.31       194.88 o                         
   3   4  43         77.24        189.35       117.18 o                         
   1   5  43       1677.15       1437.69       379.81 o                         
   2   5  43       2120.66       2482.83       185.73 o                         
   3   5  43        703.86        885.90       110.54 o                         
   4   5  43         63.60         46.15        87.06 o                         
   1   6  43        710.79        898.32       197.24 o                         
   2   6  43       1533.17       1862.65       169.03 o                         
   3   6  43        720.22        708.30       167.32 o                         
   4   6  43       4680.01       5593.16       205.82 o                         
   5   6  43        399.54        315.68       116.85 o                         
   1   7  43        891.57       1306.39       218.19 o                         
   2   7  43       2454.72       2883.64       196.04 o                         
   3   7  43       2346.87       2921.59       250.05 o                         
   4   7  43       1209.59       1582.09       219.91 o                         
   5   7  43        456.52        531.40       271.61 o                         
   6   7  43          0.51        207.92       193.49 o                         
   1   8  43       2091.62       2462.89       241.96 o                         
   2   8  43        873.29       1113.94       190.48 o                         
   3   8  43         88.97         54.98       128.41 o                         
   4   8  43        480.42        112.25       235.56 o                         
   5   8  43        243.06        220.86       211.36 o                         
   1   9  43        653.85        881.80       135.47 o                         
   2   9  43        235.90        146.35       201.14 o                         
   0   0  44       2217.87       2019.94       539.57 o                         
   0   1  44         38.96         81.53       213.19 o                         
   1   1  44      29844.96      35924.31      1765.98 o                         
   0   2  44      56220.55      71217.59      3423.85 o                         
   1   2  44       7345.81       7825.55       347.59 o                         
   2   2  44      19871.27      23922.80      1405.06 o                         
   0   3  44       7497.66      11018.69       629.19 o                         
   1   3  44      31736.92      37804.97      1458.03 o                         
   2   3  44       2106.28       2091.90       180.35 o                         
   3   3  44      36168.59      34659.34      2786.53 o                         
   0   4  44       9317.02      11699.85       895.54 o                         
   1   4  44       4074.99       5116.05       292.66 o                         
   2   4  44      41366.88      44212.22      1967.73 o                         
   3   4  44        921.32        879.28       117.15 o                         
   4   4  44       8290.88       9499.59       521.05 o                         
   0   5  44       1866.15       1452.39       247.70 o                         
   1   5  44      24682.64      21011.57      1259.93 o                         
   2   5  44        185.86        139.08        96.03 o                         
   3   5  44      27070.78      29436.62      1031.54 o                         
   4   5  44       3443.60       4217.73       217.20 o                         
   5   5  44      22929.34      25934.83      1276.13 o                         
   0   6  44      49511.48      58148.31      8504.28 o                         
   1   6  44       1502.16       1795.24       213.64 o                         
   2   6  44      11080.58      13047.31       835.79 o                         
   3   6  44         56.36         50.99       179.39 o                         
   4   6  44      38361.44      45490.38      1905.92 o                         
   5   6  44       5559.28       6537.28       511.87 o                         
   0   7  44       5053.65       7003.20       490.77 o                         
   1   7  44      30078.80      35270.15      4411.80 o                         
   2   7  44        211.92        206.47       158.35 o                         
   3   7  44      29595.77      33969.57      1633.30 o                         
   4   7  44       2102.87       2578.33       205.42 o                         
   5   7  44      11283.11      12038.15      1222.51 o                         
   0   8  44       8463.04       9268.49      1579.58 o                         
   1   8  44       1731.04       1692.22       191.99 o                         
   2   8  44      34625.47      52178.12      2929.78 o                         
   3   8  44       1405.64       1696.63       194.13 o                         
   4   8  44       3194.95       3451.59       433.47 o                         
   0   9  44       4132.33       5356.40       662.05 o                         
   1   2  45         87.38        174.06       140.32 o                         
   1   3  45        657.33       1024.42       162.43 o                         
   2   3  45        253.16        300.95       113.98 o                         
   1   4  45       4521.61       5818.35       343.73 o                         
   2   4  45        296.81        247.76       130.79 o                         
   3   4  45       2374.44       2252.43       271.24 o                         
   1   5  45         19.80        -89.10       192.83 o                         
   2   5  45        456.22        744.08       132.08 o                         
   3   5  45       3152.07       3477.69       191.47 o                         
   4   5  45        121.98        134.50       134.83 o                         
   1   6  45        439.53        527.58       153.48 o                         
   2   6  45       1304.51       1551.39       206.56 o                         
   3   6  45       2271.31       3007.72       245.58 o                         
   4   6  45       2775.34       2977.28       225.38 o                         
   5   6  45          7.95        -48.80       192.83 o                         
   1   7  45        792.45        776.38       221.68 o                         
   2   7  45       1533.74       2408.38       335.35 o                         
   3   7  45        198.69        353.75       125.57 o                         
   4   7  45        430.67        664.18       239.24 o                         
   1   8  45         11.56         63.54       155.92 o                         
   2   8  45        616.88        663.63       303.82 o                         
   0   0  46      41677.73      62701.83      6046.14 o                         
   0   1  46       2638.44       2792.86       266.18 o                         
   1   1  46       2626.09       3155.87       278.45 o                         
   0   2  46       5203.98       6018.92       397.42 o                         
   1   2  46        211.74        268.87       125.18 o                         
   2   2  46       4367.05       4503.04       416.80 o                         
   0   3  46       3067.55       4333.00       307.55 o                         
   1   3  46      23887.83      31020.43      1277.52 o                         
   2   3  46         52.55          7.90       104.70 o                         
   3   3  46      35151.86      37154.34      2851.11 o                         
   0   4  46      11548.85      16089.40      1401.87 o                         
   1   4  46         37.45        -70.06       167.57 o                         
   2   4  46      10697.88       9288.55       617.33 o                         
   3   4  46        408.43        637.77       125.19 o                         
   4   4  46       4893.35       6478.60       386.52 o                         
   0   5  46       7057.11       8576.62      1183.73 o                         
   1   5  46       2060.91       2585.70       334.25 o                         
   2   5  46       3689.94       6314.73       317.78 o                         
   3   5  46       4490.36       5480.99       287.93 o                         
   4   5  46        108.96        197.96        99.28 o                         
   0   6  46       1676.70       1911.20       496.98 o                         
   1   6  46        280.67        581.50       182.35 o                         
   2   6  46       1068.60       1012.49       289.35 o                         
   3   6  46        164.93        168.00       130.02 o                         
   4   6  46       2887.76       3405.08       444.50 o                         
   0   7  46        659.36        985.78       206.81 o                         
   1   7  46      12302.13      17311.77      3395.26 o                         
   2   7  46        100.66         95.99       113.34 o                         
   3   7  46      24198.68      32903.00      3163.28 o                         
   1   2  47       2006.70       2574.33       192.25 o                         
   1   3  47        162.12        255.33       119.35 o                         
   2   3  47       2171.76       2347.72       185.33 o                         
   1   4  47       1351.58       1796.78       216.33 o                         
   2   4  47         96.64        261.28       148.39 o                         
   3   4  47       4410.08       5674.73       258.88 o                         
   1   5  47          0.03         39.58       221.89 o                         
   2   5  47        179.50        164.64       170.34 o                         
   3   5  47        736.51       1076.97       159.13 o                         
   4   5  47         13.99         32.62       198.17 o                         
   1   6  47        254.47        548.52       195.76 o                         
   2   6  47          0.71         26.58       121.56 o                         
   3   6  47       2435.08       3311.13       431.39 o                         
   0   0  48      41936.86      53321.88      5128.10 o                         
   0   1  48         32.21       -157.01       157.01 o                         
   1   1  48      26292.41      30295.58      1572.80 o                         
   0   2  48       2605.25       2058.79       260.25 o                         
   1   2  48      10306.77      13824.91       711.00 o                         
   2   2  48       7793.21       9240.87      1907.60 o                         
   0   3  48       9192.81      12982.73      1374.50 o                         
   1   3  48      42156.54      56986.92      3151.16 o                         
   2   3  48       4534.32       6124.08       357.58 o                         
   3   3  48      12327.28      15175.18       891.39 o                         
   0   4  48      60197.72      86871.72      7222.96 o                         
   1   4  48       1656.99       1844.50       236.83 o                         
   2   4  48       2710.43       3357.32       413.83 o                         
   3   4  48       1945.23       2371.75       177.28 o                         
   0   5  48      10636.48      16504.08      1968.40 o                         
   1   5  48      53146.53      80736.27      5344.55 o                         
   2   5  48        901.30        757.79       144.84 o                         
   0   6  48       7114.94      11852.53      1258.58 o                         
   1   2  49        211.96        287.37       125.11 o                         
   1   3  49       3473.41       4983.69       367.27 o                         
   2   3  49       1846.75       2113.42       143.44 o                         
   1   4  49       1841.38       2075.86       223.66 o                         
   2   4  49        772.62       1059.50       322.89 o                         
   0   1  50       1474.70       2123.34       354.28 o                         
   1   1  50       5459.83       5742.12       662.18 o                         
   0   2  50        154.51       -167.35       237.02 o                         
   1   2  50        981.26       1048.80       300.77 o                         
   2   2  50      12792.76      16042.10      1613.09 o                         
   0   3  50        392.47        295.30       287.38 o                         
   1   3  50       4064.67       4475.96       401.89 o                         
                                                                                
